# Supplementary material for: Upregulation of Succinate Dehydrogenase (SDHA) Contributes to Enhanced Bioenergetics of Ovarian Cancer Cells and Higher Sensitivity to Anti-Metabolic Agent Shikonin
Source: Cancers (Basel). 2022 Oct 18;14(20):5097. doi: 10.3390/cancers14205097 (PMC9599980; doi:10.3390/cancers14205097)
Supplement: Supplementary file 1 [file cancers-14-05097-s001.zip]

Archive with 8 entries (8 files):
- Supplementary Figure S1.pdf
- Supplementary Figure S2.pdf
- Supplementary Figure S3.pdf
- Supplementary Figure S4.pdf
- Supplementary Figure S5.pdf
- Supplementary Figure S6.pdf
- Supplementary Table S1.xlsx
- Supplementary Table S2.xlsx
