# Supplementary material for: Upregulation of Succinate Dehydrogenase (SDHA) Contributes to Enhanced Bioenergetics of Ovarian Cancer Cells and Higher Sensitivity to Anti-Metabolic Agent Shikonin
Source: Cancers (Basel). 2022 Oct 18;14(20):5097. doi: 10.3390/cancers14205097 (PMC9599980; doi:10.3390/cancers14205097)
Supplement: Supplementary file 1 [file cancers-14-05097-s001.zip › Supplementary Table S1.xlsx]

## Sheet: RPPA NormLinear
			Antibody Name	14-3-3-beta	14-3-3-zeta	4E-BP1	4E-BP1_pS65	4E-BP1_pT37_T46	53BP1	A-Raf	A-Raf_pS299	ACC1	ACC_pS79	AceCS1	ACSL1	ACVRL1	Akt	Akt1	Akt1_pS473	Akt2	Akt2_pS474	Akt_pS473	Akt_pT308	Ambra1_pS52	AMPK-a2_pS345	AMPKa	AMPKa_pT172	AR	ARID1A	ASNS	Atg3	Atg4B	Atg5	Atg7	ATM	ATM_pS1981	ATRX	ATR_pS428	Aurora-A	Aurora-ABC_pT288_pT232_pT198	Aurora-B	Axl	b-Actin	b-Catenin	b-Catenin_pT41_S45	B-Raf	B-Raf_pS445	B7-H3	B7-H4
			Antibody Origin	R	R	R	R	R	R	R	R	R	R	R	R	R	R	R	R	R	R	R	R	R	R	R	R	R	R	R	R	R	R	R	R	R	R	R	R	R	R	R	R	R	R	R	R	R	R
			Gene Name	YWHAB	YWHAZ	EIF4EBP1	EIF4EBP1	EIF4EBP1	TP53BP1	ARAF	ARAF	ACACA/ ACACB	ACACA/ACACB	ACSS2	ACSL1	ACVRL1	AKT1/2/3	AKT1	AKT1	AKT2	AKT2	AKT1/2/3	AKT1/2/3	AMBRA1	PRKAA2	PRKAA1/2	PRKAA1/2	AR	ARID1A	ASNS	ATG3	ATG4B	ATG5	ATG7	ATM	ATM	ATRX	ATR	AURKA	AURKA/AURKB/AURKC	AURKB	AXL	ACTB	CTNNB1	CTNNB1	BRAF	BRAF	CD276	VTCN1
			Validation Status	V	V	V	V	V	V	V	C	C	V	V	V	C	V	V	V	V	C	V	V	C	V	C	C	V	C	V	V	C	C	V	V	V	C	C	C	C	V	V	C	V	V	C	V	C	C
			Slide Id	GBL1146018	GBL1146019	GBL1145632	GBL1145633	GBL1145634	GBL1145754	GBL1145812	GBL1145764	GBL1145636	GBL1145635	GBL1145981	GBL1145978	GBL1145776	GBL1145775	GBL1145930	GBL1145928	GBL1145901	GBL1145929	GBL1145655	GBL1145794	GBL1146026	GBL1145835	GBL1145637	GBL1145638	GBL1145950	GBL1145849	GBL1145853	GBL1145865	GBL1145894	GBL1145895	GBL1145866	GBL1145837	GBL1145838	GBL1145857	GBL1145900	GBL1145966	GBL1145967	GBL1145843	GBL1145823	GBL1145803	GBL1145642	GBL1145804	GBL1145936	GBL1145645	GBL1145888	GBL1145889
			Antibody Name in Heatmap	14-3-3-beta-R-V	14-3-3-zeta-R-V	4E-BP1-R-V	4E-BP1_pS65-R-V	4E-BP1_pT37_T46-R-V	53BP1-R-V	A-Raf-R-V	A-Raf_pS299-R-C	ACC1-R-C	ACC_pS79-R-V	AceCS1-R-V	ACSL1-R-V	ACVRL1-R-C	Akt-R-V	Akt1-R-V	Akt1_pS473-R-V	Akt2-R-V	Akt2_pS474-R-C	Akt_pS473-R-V	Akt_pT308-R-V	Ambra1_pS52-R-C	AMPK-a2_pS345-R-V	AMPKa-R-C	AMPKa_pT172-R-C	AR-R-V	ARID1A-R-C	ASNS-R-V	Atg3-R-V	Atg4B-R-C	Atg5-R-C	Atg7-R-V	ATM-R-V	ATM_pS1981-R-V	ATRX-R-C	ATR_pS428-R-C	Aurora-A-R-C	Aurora-ABC_pT288_pT232_pT198-R-C	Aurora-B-R-V	Axl-R-V	b-Actin-R-C	b-Catenin-R-V	b-Catenin_pT41_S45-R-V	B-Raf-R-C	B-Raf_pS445-R-V	B7-H3-R-C	B7-H4-R-C
			Probabilities (QC Score)	0.922368	0.960123	0.971924	0.9669	0.968468	0.97285	0.964102	0.942314	0.966106	0.973655	0.948899	0.963884	0.953226	0.9758	0.962022	0.964145	0.9678	0.959795	0.95589	0.966651	0.96032	0.941548	0.964461	0.974339	0.960533	0.963311	0.955914	0.945001	0.969087	0.959755	0.96801	0.960096	0.945042	0.958106	0.972017	0.955721	0.957261	0.949646	0.936501	0.911851	0.958154	0.952202	0.961263	0.972197	0.958926	0.959573
			Slide no.	1	2	3	4	5	6	7	8	9	10	11	12	13	14	15	16	17	18	19	20	21	22	23	24	25	26	27	28	29	30	31	32	33	34	35	36	37	38	39	40	41	42	43	44	45	46
Order	CF1&2 Outliers	Sample Name	Sample Type	14-3-3-beta-R-V	14-3-3-zeta-R-V	4E-BP1-R-V	4E-BP1_pS65-R-V	4E-BP1_pT37_T46-R-V	53BP1-R-V	A-Raf-R-V	A-Raf_pS299-R-C	ACC1-R-C	ACC_pS79-R-V	AceCS1-R-V	ACSL1-R-V	ACVRL1-R-C	Akt-R-V	Akt1-R-V	Akt1_pS473-R-V	Akt2-R-V	Akt2_pS474-R-C	Akt_pS473-R-V	Akt_pT308-R-V	Ambra1_pS52-R-C	AMPK-a2_pS345-R-V	AMPKa-R-C	AMPKa_pT172-R-C	AR-R-V	ARID1A-R-C	ASNS-R-V	Atg3-R-V	Atg4B-R-C	Atg5-R-C	Atg7-R-V	ATM-R-V	ATM_pS1981-R-V	ATRX-R-C	ATR_pS428-R-C	Aurora-A-R-C	Aurora-ABC_pT288_pT232_pT198-R-C	Aurora-B-R-V	Axl-R-V	b-Actin-R-C	b-Catenin-R-V	b-Catenin_pT41_S45-R-V	B-Raf-R-C	B-Raf_pS445-R-V	B7-H3-R-C	B7-H4-R-C
				NormLinear	NormLinear	NormLinear	NormLinear	NormLinear	NormLinear	NormLinear	NormLinear	NormLinear	NormLinear	NormLinear	NormLinear	NormLinear	NormLinear	NormLinear	NormLinear	NormLinear	NormLinear	NormLinear	NormLinear	NormLinear	NormLinear	NormLinear	NormLinear	NormLinear	NormLinear	NormLinear	NormLinear	NormLinear	NormLinear	NormLinear	NormLinear	NormLinear	NormLinear	NormLinear	NormLinear	NormLinear	NormLinear	NormLinear	NormLinear	NormLinear	NormLinear	NormLinear	NormLinear	NormLinear	NormLinear
739	nominal	PDX-0003-1-P5	Human tumor cells-1	1.13927	1.38187	0.706097	1.07894	1.18026	0.970332	1.24947	1.1463	0.970332	0.970332	0.822938	1.07502	0.962205	0.947622	0.970332	1.12378	0.886692	0.98457	0.970332	1.04825	1.07267	1.05041	0.884506	0.849168	1.98112	0.958457	1.95734	1.45783	1.09328	2.27204	2.65147	0.814047	1.07154	0.872859	0.900066	0.970332	1.01928	0.970332	1.90219	1.13249	0.984259	0.970332	0.461766	1.46054	0.819722	1.39565
763	nominal	PDX-0027-3-P4	Human tumor cells-2	1.12497	2.03174	0.972802	0.923839	0.767781	1.75816	1.19062	0.980822	1.54822	1.79914	1.40891	2.03908	0.919733	0.919733	0.960593	1.07733	0.877229	1.03187	1.06605	1.03118	1.01326	0.96116	1.32345	1.43682	0.919733	0.754357	0.798393	1.38842	1.04855	0.727267	1.67235	0.726848	1.02474	0.764952	0.919733	1.54791	1.00988	1.10413	0.870823	0.919733	0.573274	0.967889	0.933437	0.859206	1.10256	1.13485
764	nominal	PDX-0021-2-P3	Human tumor cells-3	1.12542	1.06985	0.669093	1.02221	0.602625	1.09874	0.935162	1.05995	1.33268	1.38933	1.4902	0.955007	1.16538	1.14871	1.23655	1.13793	1.06159	1.01161	1.00709	0.97101	0.933631	0.95488	0.867774	0.865032	3.41201	1.51557	1.35106	0.96534	0.811535	1.05166	0.835671	0.917009	1.04269	1.33586	1.017	1.21501	0.975066	1.07085	2.03733	0.921708	0.531492	0.897617	0.717287	0.764207	0.756652	1.57935
765	nominal	PDX-0038-2-P3	Human tumor cells-4	1.02194	1.02194	1.06475	0.944652	1.02194	1.0211	1.02194	0.947504	0.674482	0.861417	0.842301	0.66615	0.987884	0.869947	0.687458	0.969031	1.02194	1.01795	0.928463	0.972565	1.02194	0.936961	1.08782	1.02194	1.08418	1.02194	0.889464	1.01075	1.02194	1.02194	0.813732	1.02194	1.0126	1.26191	1.13507	0.939942	0.950485	0.982594	0.889202	1.12923	1.22023	0.898542	1.18354	1.00818	1.16954	1.02194
766	nominal	PDX-0059-2-P2	Human tumor cells-5	1.06218	1.28806	0.912822	0.907677	0.705291	0.67078	0.665907	0.84417	0.56627	0.720941	1.7212	0.693823	0.961875	1.80265	1.6663	1.00642	0.92663	0.848938	1.11829	1.09032	0.850896	1.03654	1.07466	1.28274	0.919924	0.545948	1.79264	0.980793	1.03907	1.23869	0.53392	0.719096	0.995764	1.14623	0.957331	1.05456	0.867798	1.19456	1.14623	1.03767	1.23987	0.920716	1.4368	1.52503	0.796187	0.627449
767	nominal	PDX-0083-2-P3	Human tumor cells-6	1.00922	0.890479	1.34055	1.22563	1.43676	3.28964	0.787551	0.880427	1.4684	1.7795	0.816596	0.80788	1.13559	0.94317	0.852668	0.900617	1.08455	0.846233	0.912411	0.945027	0.899167	1.05038	0.847129	0.836749	0.666548	2.14207	0.984215	0.884885	1.02539	0.935535	0.692273	2.01583	0.94332	0.700604	1.02738	0.944745	0.864627	0.812078	0.78374	0.856406	1.15221	1.06527	1.60782	1.54822	1.17065	0.621331
768	nominal	PDX-0100-2-P1	Human tumor cells-7	1.11419	1.03486	0.938708	1.06621	1.32959	1.29646	0.662398	0.885292	0.729604	0.876379	0.738218	0.956417	0.920108	1.00406	0.853412	0.883475	1.06777	0.835063	0.94514	0.922989	1.1174	0.883745	1.00917	0.697108	1.13734	2.0721	0.89277	1.03852	1.27748	1.80288	1.00594	1.62753	1.01652	0.950769	1.05751	0.897947	0.871745	0.901198	1.56186	0.801689	1.24395	0.964468	0.891451	0.784925	0.821561	1.02047
791	nominal	PDX-0110-3-P1	Human tumor cells-8	0.986188	0.775345	1	1	1.12368	0.846214	0.968638	1	0.648915	0.981442	1	2.14658	1.00393	1.15533	1.03946	1.16804	1.12654	1.08905	1.20221	1	1.05994	1.035	1.0456	0.959318	0.97346	1.7276	1	1	1.18324	0.798059	1	1.00881	1.00807	1.54712	1.08441	2.41504	1.08352	1.32369	1.15947	0.864461	1	1.04798	1	0.885937	1	0.760187
792	nominal	PDX-0113-3-P2	Human tumor cells-9	1.10016	0.738939	0.986948	0.939122	0.967486	1.46298	1.46053	1.10611	1.12949	1.10297	1.33082	0.95915	1.05492	1.26468	0.939997	0.95915	1.36575	0.95915	1.17322	1.0066	0.857547	0.943288	0.95915	0.987755	2.02379	0.695723	2.09541	1.06192	0.811294	0.955426	1.09158	1.16614	0.95915	1.81776	1.03824	1.048	0.95915	0.883617	1.18671	1.01925	0.640931	0.915907	0.743004	0.978018	0.997011	1.02683
"NormLinear" provides normalized RPPA data in linear values
[truncated: 323 more columns]

## Sheet: Heat Map
	PDX-0113	PDX-0059	PDX-0003	PDX-0021	PDX-0038	PDX-0083	PDX-0110	PDX-0027	PDX-0100
	1.10016	1.06218	1.13927	1.12542	1.02194	1.00922	0.986188	1.12497	1.11419	YWHAB	Adaptor or regulatory proteins
	0.738939	1.28806	1.38187	1.06985	1.02194	0.890479	0.775345	2.03174	1.03486	YWHAZ
	0.95915	0.931604	1.01728	1.0075	0.936015	0.844605	1.03585	0.953344	0.986974	CDC42/RAC1
	0.95915	0.996772	1.24967	1.02687	1.06063	1.0269	0.984636	1.31437	0.909041	CSK
	0.916314	0.587365	1.18596	0.984961	1.02194	0.539142	1.29804	1.27712	0.691358	DUSP4
	0.936494	1.07433	0.854931	0.957292	1.29013	1.30545	1	1.54094	0.721085	DUSP6
	1.08463	0.82047	1.2074	0.909062	1.02194	0.796862	0.895695	1.289	0.848796	PTK2
	0.974944	0.82076	0.970332	1.04871	0.939474	0.789385	1.16799	0.97624	0.818426	PTK2
	0.972434	0.847593	0.970332	0.91889	0.930078	0.920484	1.10252	0.965302	0.990906	FRS2
	0.95915	1.51841	0.862858	0.87664	0.820442	1.67559	1.53373	0.731477	0.595325	GAB2
	1.49916	0.624195	0.677605	1.54464	1.02802	1.05038	0.772684	1.63787	1.0993	GRB7
	0.882653	0.814472	0.805339	1.1448	1.13732	1.50228	1	1.01167	1.36546	ERBB3
	1.24686	1.007	1.0404	1.3103	0.996916	1.05038	0.974883	1.13471	1.05203	ERBB3
	1.34436	1.49604	1.46666	1.16404	0.975867	0.731976	1	0.892314	1.22937	IGFBP2
	1.00996	1.05767	1.02635	0.973755	0.974198	1.00374	1	1.04639	1.12152	IRS1
	0.95915	0.713726	0.587035	1.29033	0.940316	2.76438	1.11154	1.38792	0.80199	IRS2
	1.05872	1.07631	0.956675	1.05696	0.935808	1.05038	1.04051	1.0451	0.996893	JAK2
	0.890447	0.85887	1.37492	1.17481	1.70309	0.880547	1	1.13643	0.903946	LYN
	0.95915	1.55796	0.87518	1.05488	2.55844	0.681899	0.745491	1.05278	0.903036	MLKL
	0.982722	0.521419	1.90608	0.764207	0.55303	1.05329	0.704604	1.29049	0.854918	PRKAR1A
	2.11334	0.872449	1.33392	2.21373	0.679122	1.05038	0.580959	2.03292	0.382182	PRKCA
	1.19849	0.793337	1.07323	1.46183	1.02194	0.751513	0.988101	1.54199	0.614096	PRKCA/PRKCB
	1.04679	0.646789	1.13203	1.32811	0.722499	1.05038	1.13748	0.865192	1.00437	PRKCA/B/D/E/H/Q
	1.00436	0.941266	1.10414	0.985028	0.893645	1.01291	1	0.992959	0.988365	PRKCD
	0.95915	0.987486	0.901925	0.962039	1.10136	0.864627	1.03123	0.974512	1.00404	PLCG2
	1.09331	0.786167	0.91392	1.16422	0.741887	1.13568	1	0.926897	1.22541	PREX1
	0.891894	1.03423	0.609306	0.901684	1.03686	1.16033	1	1.07797	1.09666	PTPN12
	0.95915	0.879718	0.979523	1.01161	0.956619	0.824299	1.06264	0.982536	0.900229	PTK2B
	0.890885	1.31387	0.800517	1.08481	1.12748	1.05038	0.921793	1.02424	1.22741	RIPK1
	0.924646	0.913811	1.05834	1.0436	1.02194	0.844517	1.0138	1.06357	0.910063	RIPK3
	6.94942	1.17244	0.325897	0.703027	7.57559	1.05038	0.70382	9.94061	0.959581	S100A4
	1.61979	0.721101	0.975525	0.8987	1.08852	1.05038	0.655256	0.686472	0.632973	SHC1
	1.71946	1.14623	1.77563	1.55335	0.783124	0.817795	0.846761	1.1192	1.04554	PTPN11
	1.21442	0.915599	0.907127	1.02834	1.02194	1.30305	0.94491	0.922152	0.99191	PTPN11
	0.95915	1.01318	1.10826	1.02425	0.915955	1.09192	0.932819	0.941601	0.962434	SRC
	1.12088	0.785096	0.939125	2.92415	0.87496	1.53867	1.81766	0.919733	1.47127	SRC
	1.8869	1.35525	2.31136	0.764207	1.66506	0.194971	0.259545	0.737318	0.18459	VAV1
	2.09541	1.79264	1.95734	1.35106	0.889464	0.984215	1	0.798393	0.89277	ASNS	Amino acids metabolism
	0.95915	0.979646	1.15259	0.892334	2.28537	0.931975	0.994134	1.78647	1.33409	PTGS2
	1.29175	1.06583	0.970332	0.848947	0.934779	0.610087	1.09886	1.84961	0.943946	GLUD1
	1.24255	0.926219	0.970332	1.19422	1.01457	0.879941	1.16405	0.991344	0.837212	GLS
	2.18627	0.546778	1.75838	4.08456	8.62005	0.46898	1	0.719376	0.9425	IDO1
	0.816136	1.12563	1.41787	0.91596	1.04268	1.64907	1	0.671146	1.00822	PAICS
	1.08665	1.14623	1.43783	0.986264	0.765916	0.596303	1.18699	0.896553	0.875961	PHGDH
	0.857547	0.850896	1.07267	0.933631	1.02194	0.899167	1.05994	1.01326	1.1174	AMBRA1	Autophagy pathway
	1.06192	0.980793	1.45783	0.96534	1.01075	0.884885	1	1.38842	1.03852	ATG3
	0.811294	1.03907	1.09328	0.811535	1.02194	1.02539	1.18324	1.04855	1.27748	ATG4B
	0.955426	1.23869	2.27204	1.05166	1.02194	0.935535	0.798059	0.727267	1.80288	ATG5
	1.09158	0.53392	2.65147	0.835671	0.813732	0.692273	1	1.67235	1.00594	ATG7
	0.95915	1.00915	1.07209	1.11832	1.08047	0.997217	0.976398	0.963028	1.06443	BECN1
	0.928717	1.14623	0.981824	1.01167	0.787974	1.6631	1.08053	0.6622	1.17966	ULK1
	0.899446	0.702961	1.07031	0.998013	1.1506	0.919706	1	1.03143	0.866628	UVRAG
	1.03945	0.910868	0.911244	0.92217	1.03712	1.05038	0.907353	1.15607	0.978329	WIPI1
	1.01163	1.01056	1.43622	1.0949	1.02194	1.12609	0.921541	0.806	0.996015	WIPI2
	1.048	1.05456	0.970332	1.21501	0.939942	0.944745	2.41504	1.54791	0.897947	AURKA	Cell cycle regulation
	0.95915	0.867798	1.01928	0.975066	0.950485	0.864627	1.08352	1.00988	0.871745	AURKA/B/C
	0.883617	1.19456	0.970332	1.07085	0.982594	0.812078	1.32369	1.10413	0.901198	AURKB
	0.95915	1.01022	0.956508	0.891469	0.91152	1.05203	1.15614	0.973302	0.90732	CDK1
	1.08877	1.14623	1.09144	0.976519	0.86397	0.989374	1.66453	0.753294	0.671514	CDC25C
	1.03148	0.868372	0.970332	1.09687	1.01418	0.965959	1.22104	1.32175	0.703877	CDC6
	1.39202	1.12032	0.851676	1.23329	0.793173	1.05038	1.84701	1.5059	0.721372	CDK1/2/3
	1.07094	0.816858	0.110922	1.30832	1.02194	1.0641	1.11438	0.11545	0.124176	CDKN2A
	0.922418	0.9618	1.00414	0.963523	1.02194	0.814324	1.02945	0.992718	0.825617	CDT1
	1.17548	1.08358	0.851585	1.86915	1.02194	0.769817	4.76944	1.04001	0.987268	CCNB1
	0.904185	1.06593	0.980009	0.878446	1.02194	0.878605	1.00547	0.969522	0.973414	CCND1
	1.03809	0.909108	0.964647	0.970524	0.982064	1.05038	1.03321	1.08158	0.853672	CCNE1
	1.07514	1.13987	0.964487	1.02386	1.02194	1.01852	1.13187	0.991535	0.830624	PKMYT1
	0.731319	0.770886	0.623422	0.958106	1.62718	0.858095	1	1.61037	1.92889	CDKN1A
	1.06953	1.03276	0.970332	0.929629	0.818759	1.10745	0.97687	0.940088	1.02236	CDKN1B
	0.939992	1.00674	1.01168	0.988497	0.92867	1.12047	1	0.960626	1.12376	CDKN1B
	0.906078	1.09366	0.988832	0.968325	1.02194	1.00944	1.02777	1.04644	1.06823	CDKN1B
	1.00737	0.777439	0.804436	1.33152	0.850043	1.05805	1.7953	0.919733	0.605171	PLK1
	0.894043	0.908546	0.989181	0.990494	1.02738	0.936074	1	1.05998	1.14182	PRC1
	0.565309	0.643655	0.487559	0.896012	1.45878	2.39854	1	0.673005	1.67323	RB1
	0.82708	1.02492	0.616457	0.764207	1.41225	1.57616	1.48898	0.67773	1.92431	WEE1
	0.911699	0.98935	0.937934	0.968552	1.05221	1.05038	1.20939	0.955641	1.23436	WEE1
	1.71662	0.946487	1.19028	1.06239	0.961797	0.798561	1	1.11231	1.41458	FGF2	Cell surface receptor pathway
	0.928325	0.799277	0.970332	1.01799	1.58023	0.958882	1.14011	1.05796	0.985708	TNFRSF12A
	1.06966	1.07564	1.71283	1.21967	1.02194	1.28747	0.821274	0.550585	0.796049	NRG1
	0.948226	0.96525	0.992591	0.953912	1.02194	0.948617	1.01342	1.03996	0.978528	PTCH1
	1.40129	1.29572	0.586235	1.13531	1.02194	0.539469	0.870696	3.72712	0.515483	TFRC
	1.48027	1.06087	0.937883	0.887002	1.02194	0.770022	1.39271	1.38809	0.492228	HSPA9	Chaperones and protein quality control
	1.02385	0.553042	1.24542	0.764207	1.30907	0.48438	0.537464	1.24321	0.840049	HSBP1
	0.95915	1.10234	0.828901	1.04804	1.13762	0.949373	1.20461	1.20711	0.797819	HSPD1
	0.794763	1.2799	0.747294	0.764207	1.20356	1.14901	0.767273	1.06182	0.947713	HSPA1A
	0.962328	0.951602	1.09498	1.44294	1.02194	0.699808	0.920587	2.48095	1.13245	SOD2
	0.695723	0.545948	0.958457	1.51557	1.02194	2.14207	1.7276	0.754357	2.0721	ARID1A	Chromatin regulation
	1.81776	1.14623	0.872859	1.33586	1.26191	0.700604	1.54712	0.764952	0.950769	ATRX
	1.18083	1.14623	0.632766	1.05297	0.674407	1.8348	0.875831	1.0568	1.42118	BRD4
	1.02893	0.953058	0.970332	1.29632	0.997972	0.927986	1.04328	0.947426	0.997298	HIST1H3A
	1.36397	1.14623	0.840106	0.859216	0.909433	1.05752	0.993826	1.09004	1.17481	DNMT1
	0.922841	0.992191	0.76771	1.40967	1.02194	1.86974	1.65485	1.0822	1.45022	KAT2A
	1.05175	0.82139	0.947089	1.63262	0.912501	1.19314	1.08439	0.919733	0.896963	H2AFX
	1.22221	1.3381	0.642165	1.82535	0.78848	1.1423	1	0.780652	0.954101	HIST1H3A-F
	0.9267	0.845083	1.02369	1.11557	1.02194	0.886523	1.08272	1.29033	0.914726	HIST1H3A
	1.18556	0.82258	1.12431	0.964705	0.695394	1.05038	1.32624	0.681531	1.22278	TRIM28
	0.95915	0.941942	1.01008	1.02879	1.00131	0.98822	1.16302	1.00918	1.00032	SETD2
	0.911184	1.03291	1.05683	1.02707	1.02194	0.957166	1.04167	1.00249	1.1659	HIST1H2BB
	0.825005	0.543033	0.704521	0.944268	1.02194	1.25946	2.19838	0.622998	1.90531	JUN	DNA binding and transcriptional activity
	0.939378	1.05377	0.971931	1.00458	1.30602	1.06208	1	0.886487	1.21256	MYC
	0.940798	1.10009	1.3704	0.902943	1.02558	0.846661	1	1.01454	0.97305	NR2F2
	1.00084	0.973028	1.00602	0.883623	1.02194	0.896522	0.963126	1.05081	0.921438	CREB1
	1.03503	0.890494	0.600558	0.852113	0.718304	1.81486	1	1.20532	1.29019	CREB1
	0.95915	0.87874	0.89406	0.889731	0.932099	1.09185	1.05259	0.940865	1.03827	ELK1
	0.968133	1.03066	1.04368	0.992588	1.02194	0.950922	0.942773	1.08386	0.972071	ETS1
	0.850548	0.868339	1.26194	1.04826	0.852954	1.05038	1.8679	1.24068	0.984463	FOXM1
	1.27038	0.920478	0.607177	1.58663	1.02194	1.52094	0.941423	0.999197	1.06577	FOXO3
	0.95915	1.09575	1.06831	1.03669	0.974242	1.04461	1.01262	1.07496	1.04848	FOXO3
	0.95915	0.888969	1.07832	1.05617	1.01764	0.822033	1.05816	0.979383	0.870469	GATA6
	0.979973	0.923327	0.970332	0.980686	0.904458	0.819013	1.04312	0.963313	0.924488	GLI1
	0.99716	0.829982	0.943185	1.05393	0.819082	1.08446	1.23857	0.919733	0.852961	GLI3
	0.637601	0.856254	0.463027	1.21156	1.09124	1.81919	1.28391	0.919733	1.24896	HES1
	0.956365	0.918882	0.970332	1.00477	1.02935	0.809922	1.09907	1.12156	0.869196	HIF1A
	1.05403	1.04699	0.938813	1.0149	1.02194	0.907719	1.1597	1.06942	1.21115	IRF1
	0.905046	0.912606	0.970332	0.833123	1.0616	0.891921	1.00805	1.15624	0.943444	MITF
	0.655622	0.850644	0.612182	0.764207	1.47935	1.08409	1.24679	1.58936	1.52756	RELA
	1.08305	1.04806	0.970332	0.940235	0.939566	0.963016	1.13899	1.16082	0.907145	NFE2L2
	1.00888	0.987171	0.979902	0.928285	0.938057	1.00445	1	1.05164	1.10431	POU5F1
	0.840678	0.950539	0.432867	0.776357	1.02194	0.892932	1.58262	1.10155	2.42403	PAX8
	1.02675	0.935776	0.970332	0.868166	0.982475	1.02022	1.00352	0.976536	1.17249	SMAD1
	0.975262	1.007	0.981267	0.95527	0.91711	1.01333	1	1.04694	0.944602	SMAD3
	1.05221	0.911365	0.955413	0.942609	0.986439	0.907942	1.06598	1.57184	1.6482	SOX2
	1.26705	0.702988	0.89454	1.50162	1.02194	1.42128	0.492065	1.27265	1.37775	STAT3
	1.0333	1.06038	0.963634	1.01485	0.945232	1.05038	1.02099	0.925184	0.994042	STAT3
	0.880122	0.761682	0.714089	1.18273	1.1142	1.74439	0.526693	0.919733	1.84464	STAT5A
	1.17522	1.0807	1.02558	0.884103	0.748699	1.97498	1	0.819419	1.01212	TFAM
	1.17406	1.14147	0.842207	0.961426	1.02194	1.61482	1.11697	0.842022	1.04171	NKX2-1
	1.07486	0.398788	1	1.11819	1.82789	1.05038	0.417791	0.536099	0.36141	TUFM
	0.969054	1.09179	1.03646	0.988337	1.02194	0.959705	0.951058	1.03933	0.985618	XBP1
	0.95915	0.896576	1.02638	0.966204	0.954817	0.826368	1.02773	1.00329	0.875246	ZEB1
	1.46298	0.67078	0.970332	1.09874	1.0211	3.28964	0.846214	1.75816	1.29646	TP53BP1	DNA replication and repair pathway
	1.16614	0.719096	0.814047	0.917009	1.02194	2.01583	1.00881	0.726848	1.62753	ATM
	0.95915	0.995764	1.07154	1.04269	1.0126	0.94332	1.00807	1.02474	1.01652	ATM
	1.03824	0.957331	0.900066	1.017	1.13507	1.02738	1.08441	0.919733	1.05751	ATR
	0.95915	1.00864	1.06426	0.996497	0.987374	0.925814	1.09785	1.06038	0.992004	CHEK1
	0.923225	0.949245	0.981454	0.962874	1.02194	0.984474	1.01703	1.5961	0.968629	CHEK1
	1.05096	1.09606	1.05489	1.03917	0.920473	1.20304	0.999746	0.919733	1.00949	CHEK2
	1.09531	1.27936	0.95992	1.32396	0.979905	0.967367	1.24791	0.919733	1.15428	RBBP8
	0.916927	0.86281	1.00672	0.828898	0.773469	1.21878	1.04527	0.919733	1.02063	DDB1
	1.06567	0.651974	1.0366	1.09274	0.841998	1.11509	1	0.842038	0.801723	POLG
	0.843383	0.973812	0.984196	1.20078	1.02194	1.0611	0.953226	1.11864	1.05037	LIG4
	1.28931	1.14623	0.917258	0.965506	0.8279	1.3309	0.968656	0.93422	1.11061	ERCC5
	1.13929	1.14623	0.909622	0.932864	0.943857	0.807148	1.12583	0.954683	1.29054	MSH2
	1.42227	1.20155	0.978648	0.934319	0.704908	1.05038	0.723279	0.796224	1.56879	MSH6
	0.957785	1.05542	1.02891	0.95733	0.949785	1.05038	1.10458	0.967572	0.93088	PAR polymers
	0.95915	1.07913	0.700742	0.88965	1.04295	1.10797	1.35676	0.908509	1.56472	PARG
	1.38588	1.61463	0.834766	1.40931	0.993907	1.09374	1	0.457168	0.795912	PARP1
	1.6367	0.838432	0.892183	1.33542	1.10845	0.917061	1.49845	0.919733	0.856222	PMS2
	1.07986	1.1995	0.927219	1.19191	1.00924	1.05038	0.733283	1.38131	0.884666	RAD23A
	1.16708	0.974778	0.874091	1.26188	1.13212	0.829428	1	1.20523	0.979571	RAD50
	1.34688	0.566957	0.347988	1.06501	1.10267	0.783543	1.6728	0.234145	1.6482	RAD51
	1.24225	0.597641	0.960105	0.923235	1.16478	0.718188	1	0.983784	0.865267	RPA2
	0.95915	1.0557	0.965282	1.02597	0.981368	1.4481	1.00572	0.962468	1.27759	RPA2
	1.00864	1	0.970332	0.921254	0.95886	1.00115	1.07745	1.02672	0.984253	RRM1
	1.0035	1.06917	0.955092	1.12454	1.02194	0.865461	1.68666	1.2802	0.92517	RRM2
	0.777072	1.18979	0.979476	1.04461	0.948791	1.05038	0.99826	1.05436	1.06105	SLFN11
	1.30684	1.14623	1.15823	1.28563	0.994239	1.02783	0.958149	1.13441	0.686853	TRIP13
	0.95915	1.00933	1.03074	1.02385	0.946793	1.18453	1.01317	0.80037	1.11204	ERCC4
	1.01191	0.772021	0.970332	0.913848	0.784926	1.29383	1.15525	0.836362	0.997094	XRCC1
	0.891438	0.952524	1.09886	1.02825	1.32882	1.15104	0.761329	0.919733	1.17491	DDR1	Extracellular matrix remodelling
	0.98551	1.0743	0.970332	0.960506	0.936825	1.06266	0.965144	0.933739	1.07666	DDR1
	1.12445	1.66814	0.970332	0.939875	0.70953	2.67118	0.591292	0.478955	1.09008	MMP14
	1.00863	1.00303	0.979179	0.937298	0.979854	1.05038	0.924652	1.06757	1.04216	MMP2
	0.933494	1.24367	1.65408	1.05032	0.963665	1.05038	0.569727	2.52199	0.848426	GCLC	Gluthione synthesis
	0.985359	0.909674	1.04564	0.819159	0.87978	0.852079	1	1.04054	0.867485	GCLM
	2.28471	0.96218	1.69754	1.10564	0.561194	1.05038	1.36988	0.507503	1.0097	GYS1	Glycogen metabolism
	1.51337	1.14623	1.417	1.18033	0.541126	1.16324	0.805483	0.51013	0.820458	GYS1
	1.03257	1.04508	1.07821	0.88479	0.920282	1.00201	1.02554	0.919733	0.927454	PYGB
	0.976098	1.34228	1.30517	0.764207	1.00937	0.802087	1.04237	0.724799	1.18459	ENO1	Glycolysis
	0.87235	1.10453	1.36961	0.87434	1.02194	0.985331	1.04021	1.0463	1.40031	ENO2
	0.827637	1.26679	1.36697	0.764207	0.838982	0.762378	1.1001	0.931588	1.00164	G6PD
	1.09856	1.08896	1.06671	0.839926	0.905536	0.586322	1	1.01033	0.927548	HK1
	1.57531	1.1429	1.39239	0.78765	0.495513	1.17676	1	0.640821	0.806849	HK2
	1.10839	2.00359	0.76251	1.07206	1.02194	0.907748	0.818637	1.14824	0.739041	PKM
	1.04741	1.14623	1.31287	0.943774	0.864076	0.876567	0.79982	0.966207	1.01717	TIGAR
	1.40384	1.14623	0.778924	0.733475	1.28855	0.899024	1.50985	2.49071	1.3832	WWTR1	Hippo signaling pathway
	0.95915	0.944063	1.08598	1.04346	0.988166	1.08995	1.24209	0.841242	1.14925	YAP1
	1.17758	1.39838	1.65888	1.22737	1.01255	1.05038	0.969629	0.704277	1.29964	YAP1
	0.95915	1.09093	1.0698	1.15915	1.06561	0.973739	0.994716	0.981544	1.10429	YBX1
	2.02379	0.919924	1.98112	3.41201	1.08418	0.666548	0.97346	0.919733	1.13734	AR	Hormone receptor pathway
	0.95915	1.8666	1.15296	1.07394	1.09958	0.368579	0.562082	0.568798	1.08522	ESR1
	1.0654	1.20375	1.05661	1.07107	0.885961	1.05038	0.972186	0.809628	1.23389	ESR1
	0.967127	0.814845	0.970332	0.871406	0.993949	0.792888	1.20667	1.17189	0.819445	ESRRA
	1.01776	0.911503	0.970332	0.926681	1.43774	0.988038	1.88137	0.835068	0.933541	PGR
	0.997011	0.796187	0.819722	0.756652	1.16954	1.17065	1	1.10256	0.821561	CD276	Immune response
	1.02683	0.627449	1.39565	1.57935	1.02194	0.621331	0.760187	1.13485	1.02047	VTCN1
	0.95915	0.932061	1.01826	0.92357	0.89067	0.939861	1.01744	0.952149	1.00125	TNFRSF4
	0.939388	0.878192	1.15643	0.939119	1.02194	0.859153	1.00522	1.02456	0.91891	DPP4
	1.01679	1.03489	1.07327	1.03789	1.00904	0.979946	1	1.04361	0.867569	CD38
	1.40618	0.811452	1.56606	0.988804	1.01623	0.870668	1.24035	0.919733	1.28346	CD4
	0.867597	0.764788	1.24177	0.99807	1.02194	0.689627	1.11444	1.21401	0.880649	CD44
	1.12743	0.923121	1.01904	0.863165	1.01131	0.926878	1	1.36928	0.995612	CD86
	0.990129	0.859616	0.999411	0.981495	1.02194	0.861263	0.975009	1.03588	0.891969	CIITA
	1.06589	0.833499	1.43934	1.0863	1.02194	0.686953	0.70312	0.924975	0.975443	HLA-DRA
	0.992146	0.800948	1.05867	0.764207	1.09566	0.761889	0.907387	1.03219	0.848451	ARHGAP45
	0.95915	1.10931	1.10526	1.02463	0.919113	0.927043	1.07114	1.11182	1.36295	IL6
	0.95915	0.84016	0.993743	1.01163	1.56813	0.851748	0.833175	0.954149	0.95794	LCK
	1.03988	1.21748	1.29784	1.08895	0.920003	1.05038	0.911302	0.832727	1.12105	MIF
	0.95915	0.924372	1.06256	1.0649	1.01631	0.870611	1.09875	1.02611	0.907488	PDCD1
	0.958678	1.07628	1.01402	0.971613	0.961311	1.05038	1.05558	1.00477	1.04567	CD274
	1.62466	0.353468	0.460334	1.8185	1.02194	0.14859	0.527478	1.99411	2.49888	TMEM173
	0.960708	0.813459	0.970332	1.01708	0.860316	0.825365	1.15174	1.0389	1.02492	ZAP70
	1.10297	0.720941	0.970332	1.38933	0.861417	1.7795	0.981442	1.79914	0.876379	ACACA	Lipid metabolism
	1.12949	0.56627	0.970332	1.33268	0.674482	1.4684	0.648915	1.54822	0.729604	ACACA
	1.33082	1.7212	0.822938	1.4902	0.842301	0.816596	1	1.40891	0.738218	ACSS2
	0.95915	0.693823	1.07502	0.955007	0.66615	0.80788	2.14658	2.03908	0.956417	ACSL1
	0.95915	1.07466	0.884506	0.867774	1.08782	0.847129	1.0456	1.32345	1.00917	PRKAA1
	0.987755	1.28274	0.849168	0.865032	1.02194	0.836749	0.959318	1.43682	0.697108	PRKAA1
	0.943288	1.03654	1.05041	0.95488	0.936961	1.05038	1.035	0.96116	0.883745	PRKAA2
	1.17217	0.865963	0.970332	1.29529	0.989512	0.947459	1.37746	1.08896	0.737973	FASN
	0.973109	0.94791	0.974848	0.90579	0.959363	0.988183	1	1.01293	0.972809	INPP4B
	1.46053	0.665907	1.24947	0.935162	1.02194	0.787551	0.968638	1.19062	0.662398	ARAF	MAPK pathway
	1.10611	0.84417	1.1463	1.05995	0.947504	0.880427	1	0.980822	0.885292	ARAF
	1.03535	1.14623	0.943443	0.867374	1.07594	0.759074	1.02305	0.825291	0.923761	MAPK7
	0.743004	1.4368	0.461766	0.717287	1.18354	1.60782	1	0.933437	0.891451	BRAF
	0.978018	1.52503	1.46054	0.764207	1.00818	1.54822	0.885937	0.859206	0.784925	BRAF
	1.00424	1.14227	1.36026	0.785678	0.794761	0.983197	1	1.13931	0.899095	RAF1
	0.926321	0.881681	1.29155	0.851593	0.803987	1.05038	1.07886	1.0492	0.942	RAF1
	0.888733	1.21056	1.08758	1.08712	0.848441	1.05038	0.978218	0.995711	1.14023	MAPK7
	0.95915	0.989347	1.45069	0.833227	1.1092	0.819924	0.9223	0.934052	0.992393	MAPK8
	1.06334	0.968321	1.32466	0.764207	0.77166	1.32027	0.898021	1.06393	0.740792	MAPK9
	0.95915	0.946558	1.59593	1.03358	1.46538	1.15374	0.883619	0.787859	1.14834	MAPK1/MAPK3
	1.0023	1.51093	2.35733	0.764207	0.640249	2.15296	0.586573	0.844929	0.968837	MAP2K1
	0.95915	1.00422	1.01807	0.911595	0.942263	1.08911	0.940294	0.983551	0.942252	MAP2K1/MAP2K2
	0.971767	1.17622	0.895945	0.927287	0.903206	1	1	1.12688	0.938554	MAP2K2
	0.687854	1.20342	0.853215	0.905646	1.47807	0.621821	1	1.00673	1.05168	MKNK1
	0.767766	1.343	1.45652	1.75457	0.97173	1.41941	0.842106	0.919733	1.57685	MAPK14/11/12
	0.95915	0.928076	1.68745	0.931996	1.15106	0.852914	0.931303	1.16671	1.21449	MAPK11/13/12/14
	1.18558	0.949753	1.64061	0.851406	0.954126	1.21902	1	0.889555	1.06053	MAPK1/MAPK3
	1.05684	0.935589	0.979458	1.24036	1.02194	1.01122	1.56687	0.858888	1.2806	RPS6KA1/2/3
	1.84141	1.38476	0.760743	0.942953	1.02194	1.07711	0.799205	0.831092	0.872615	COX4I1	Mitochondria function and metabolism
	1.87933	0.748014	1.48946	1.20794	1.25778	0.572832	0.744182	0.919733	0.588331	LDHA
	0.95915	1.50031	0.741802	1.25372	1.35687	0.709447	0.48539	1.05871	0.711038	MFN1
	1.06857	0.88568	1.42798	0.764207	0.59968	1.50384	1.0711	0.605177	0.977194	MFN2
	1.06367	0.818069	0.970332	1.16469	0.962736	0.858912	1.1485	1.02156	0.823047	PDHA1
	0.95915	1.1863	1.0905	0.995388	1.00489	0.904744	1.04455	0.903216	0.914587	PDK1
	1.36854	1.14623	1.02212	0.91727	0.767725	0.824883	1.01132	0.84945	0.471622	SDHA
	1.35816	1.78143	1.9388	0.668228	0.942156	1.99033	0.961149	0.919733	1.06543	DNM1L
	1.04161	0.930111	1.00449	0.908308	1.04486	0.891633	1	0.898649	0.899255	JAG1	Notch signaling pathway
	0.974041	1.09822	0.970332	1.0453	0.999956	1.04054	1.18967	0.946206	0.98823	NOTCH1
	1.08492	0.998446	0.913243	1.19496	0.936617	1.20935	1	1.01481	1.29505	NOTCH1
	0.69923	1.85638	1.14384	0.948733	0.405915	1.05038	0.426038	0.749381	2.2114	NOTCH3
	1.00438	0.901327	0.813366	1.04717	1.02194	1.26597	0.955413	1.07312	1.03277	MDM2	p53 pathway
	2.0183	0.795285	0.970332	1.92908	1.48542	1.28232	0.976966	0.883741	0.967231	TP53
	1.0066	1.09032	1.04825	0.97101	0.972565	0.945027	1	1.03118	0.922989	AKT1/2/3	PI3K pathway
	1.26468	1.80265	0.947622	1.14871	0.869947	0.94317	1.15533	0.919733	1.00406	AKT1/2/3
	1.17322	1.11829	0.970332	1.00709	0.928463	0.912411	1.20221	1.06605	0.94514	AKT1/2/3
	0.939997	1.6663	0.970332	1.23655	0.687458	0.852668	1.03946	0.960593	0.853412	AKT1
	0.95915	1.00642	1.12378	1.13793	0.969031	0.900617	1.16804	1.07733	0.883475	AKT1
	0.95915	0.848938	0.98457	1.01161	1.01795	0.846233	1.08905	1.03187	0.835063	AKT2
	1.36575	0.92663	0.886692	1.06159	1.02194	1.08455	1.12654	0.877229	1.06777	AKT2
	0.917036	0.832445	1.21876	0.88968	0.722163	1.88418	1	1.06243	1.09804	GSK3A/GSK3B
	0.812145	1.22264	1.02657	0.861917	1.02194	1.07558	0.849393	0.901232	1.15159	GSK3B
	0.959814	0.78852	1.62531	0.759597	1.02194	1.1961	1.08059	0.875207	1.32841	MTOR
	1.02309	0.729089	1.38486	0.764207	1.21796	1.05972	0.952002	0.78496	1.22745	MTOR
	1.03091	0.545951	0.527495	1.06404	0.945198	1.05038	1.13584	1.03002	0.779686	RPS6KB1
	1.04971	0.89707	1.32182	1.02354	0.979209	1.02457	1.02462	0.919733	1.08684	RPS6KB1
	1.10928	0.688605	1.22622	0.764207	0.811592	1.46025	1.18001	0.862293	1.43755	RPS6KA1
	1.05041	1.24986	0.840166	1.10582	1.32097	0.97859	0.951256	0.919733	1.19422	PDPK1
	1.17315	1.347	0.854665	1.29285	1.51706	0.964634	1	0.751161	1.44805	PDPK1
	1.03073	1.10123	0.898865	1.13131	1.02194	0.912891	1.11803	1.66658	1.19515	PHLPP1
	0.95915	1.31649	0.846314	1.20913	1.11209	0.863589	0.887047	0.988835	1.10189	PIK3CA
	0.984087	1.18032	1.39685	1.19228	0.955627	0.529124	1	0.816677	1.2107	PIK3R1
	1.04491	1.00395	1.02441	0.95534	0.976509	1.05038	0.961356	1.10903	0.92405	AKT1S1
	2.06187	0.967885	3.1548	1.96458	0.745839	0.782086	1	1.53067	0.853235	PTEN
	1.01565	0.544658	1.13816	0.813892	0.938412	1.09439	1	0.904272	0.840465	RPTOR
	0.870734	1.00474	1.08091	0.951988	0.886283	1.05038	1.03968	1.00083	1.28577	RICTOR
	0.731209	1.14623	0.650025	0.766209	1.18555	1.13656	0.940152	1.06389	1.5252	RICTOR
	1.01859	0.971176	0.977111	0.980066	0.819656	0.925366	1.08872	0.919733	1.44318	TSC1
	1.11728	0.823047	0.227863	1.01286	1.21838	1.05038	1.27982	0.796652	1.15997	TSC2
	0.993071	1.01863	1.12452	0.994062	1.02194	1.03045	0.994685	1.03012	0.928891	TSC2
	0.95915	0.813657	2.36809	0.922372	1.00823	0.637183	1.1352	2.3039	0.828594	CANX	Protein modification and transport
	0.95915	0.964291	1.17384	1.13319	1.04803	0.635501	0.884914	1.31653	1.12462	COG3
	0.95915	1.20763	1.55263	0.712813	1.15614	0.963764	1.11189	0.741417	1.35339	PARK7
	1.21944	0.895268	1.05858	1.06946	0.862799	0.836912	1	1.09083	1.10022	HUWE1
	0.84253	1.25251	0.970332	1.00995	0.859428	1.03605	1.23192	3.59581	0.915369	SLC16A3
	0.915642	1.02297	0.983159	1.01974	0.946601	1.05038	1.0252	0.956015	0.89586	MLANA
	0.95915	0.962002	1.08989	1.03951	1	0.935164	1.08722	1.103	0.990999	PMEL
	1.06805	0.964917	1.16785	0.898869	0.817862	1.0922	0.696266	0.919733	1.03499	BABAM1
	1.01552	1.05079	1.21837	1.05324	1.03207	1.04297	0.949471	0.919733	1.17084	BABAM1
	0.95915	0.993439	1.08162	1.03083	0.999611	0.946638	1.05051	0.973034	1.008	MRAP
	1.01718	0.790245	2.34509	1.52934	1.02194	0.904765	0.993313	2.18504	1.36064	NAPSA
	1.49375	1.11562	1.27715	1.19363	1.02194	1.10995	0.662651	0.665479	1.59182	PDCD4
	0.880506	1.01455	1.32118	1.17612	0.919537	1.29683	1	0.992679	1.00747	EIF2AK3
	0.996475	1.10914	1.06443	1.02593	1.0111	1.01383	1	1.21989	1.09647	RAB11A/B
	1.01765	0.825842	0.425971	1.30807	1.53218	1.05038	0.51367	1.16163	1.22164	RAB25
	0.977065	1.05708	1.09486	1.11839	1.02194	0.915925	0.968	1.55666	0.905196	SGK1
	0.907483	0.994795	1.53656	0.986616	1.1264	0.822389	1	1.0039	0.902604	SGK3
	1.10943	1.14623	0.926971	1.04097	0.870939	1.06267	0.752649	1.17934	0.539128	SLC1A5
	1.30713	0.980919	0.722119	0.991796	1.18207	1.05038	1.0257	0.627644	0.98072	TRIM25
	1.30859	1.14623	1.02747	0.838531	0.89628	0.924966	1.35214	0.917091	0.847808	UBAC1
	0.95915	1.00687	1.56005	0.948345	0.916979	0.801986	1.08016	1.15226	1.0385	VHL
	1.17508	1.01815	0.970332	1.00973	1.40229	0.841434	1.03328	0.774801	1.12814	XIAP
	1.05492	0.961875	0.962205	1.16538	0.987884	1.13559	1.00393	0.919733	0.920108	ACVRL1	Proto-oncogene receptor tyrosine kinase
	1.18671	1.14623	1.90219	2.03733	0.889202	0.78374	1.15947	0.870823	1.56186	AXL
	0.940655	1.35173	1.04231	0.958159	0.859436	0.951729	1	1.1523	1.12721	KIT
	0.973186	1.00507	1.01484	0.908181	0.909733	1.05038	0.95632	0.942839	0.919368	MET
	1.07981	1.19655	0.849755	0.895656	0.884534	0.969217	1	1.0608	0.873084	EGFR
	1.02056	0.995537	1.00216	0.905617	0.926801	0.992276	1	1	0.92664	EGFR
	0.897052	1.14088	1.03968	0.874511	1.02194	0.737117	1.11593	1.96825	0.951632	EPHA2
	1.09583	0.87446	0.950165	1.17345	1.01295	1.22656	1	1.08169	1.0082	ERBB2
	0.887149	1.61265	1.13885	0.783747	0.882558	0.592124	0.767853	0.919733	1.76449	IGF1R
	0.95915	1.01142	1.08309	0.969724	0.968427	0.950719	1.04894	1.01292	1.04766	IGF1R
	0.816469	1.07469	1.42136	1.05835	0.993109	2.44958	0.795338	1.83167	1.6482	INSR
	1.81743	0.72417	0.970332	1.29539	0.682091	0.667228	1.21113	0.970703	1.51548	PDGFRB
	1.00618	1.12164	1.10188	1	1.02194	0.986935	0.9262	1.0147	0.946758	TYRO3
	1.52723	0.982182	0.955872	2.07357	1.02194	1.04364	1.08536	1.1545	1.55096	KDR
	0.901807	0.844046	0.970332	1.08153	0.986567	1.06261	1.08565	1.79273	1.29243	BAD	Regulation of apoptosis
	0.95915	0.991841	0.980094	0.894754	0.925023	1.1036	0.992794	1.02678	0.956488	BAK1
	1.02802	1.05271	1.12725	1.26324	0.876306	1.05038	1.25825	0.861456	1.00306	BAX
	0.956138	0.905011	1.13342	1.01922	1.09649	0.833274	1	1.03566	0.907111	BCL2
	0.994289	1.11712	1.08345	0.937022	1.0003	0.940285	1	0.980373	1.02144	BCL2A1
	1.04988	1.08796	1.04887	0.826226	0.947114	0.983521	1	1.70211	0.744794	BCL2L1
	1.04572	0.941493	1.19246	1.10519	0.997489	1.0077	1	1.34881	1.00121	BID
	0.95915	1.64497	0.421328	0.895136	1.20859	1.08943	0.848788	0.726498	0.847499	BCL2L11
	0.95915	0.81899	0.973012	1.03535	0.954683	0.852226	1.10211	1.04392	0.783846	CASP3
	1.4617	0.96894	1.12491	2.01608	1.02194	0.877695	0.935185	1.06214	1.22371	CASP7
	1.01178	0.732685	0.970332	1.15303	0.950515	0.797447	1.06126	0.990146	0.753407	CASP8
	1.02807	1.02546	0.972619	0.865632	0.918191	1.08213	1	0.914676	1.00174	BIRC3
	0.979812	0.862475	0.970332	0.883091	0.893555	0.940399	1.04387	0.954433	0.895568	DAPK2
	0.95915	0.906736	1.11666	1.11079	0.650199	1.41792	0.871829	1.06003	0.8977	GZMB
	1.24479	1.14178	0.830736	1.61318	1.39834	2.14188	0.855807	0.919733	1.14567	MCL1
	1.39489	0.96602	1.15876	0.872475	1.27565	1.04278	0.885168	0.919733	1.059	PEA15
	0.97838	1.01483	0.999053	0.913786	0.93773	0.961505	1	1.03356	1.05935	PEA15
	1.20907	0.913676	0.970332	1.22877	0.884584	1.90994	0.989096	1.01869	1.18919	BBC3
	0.95915	1.03407	1.04088	0.895901	0.94594	0.893472	1.13111	0.959242	1.01282	ABL1	Regulation of cytoskeleton remodeling
	0.981446	0.815474	0.970332	0.94949	0.932842	0.808332	1.0576	0.949866	0.816821	ABL1
	1	1.04484	0.970332	0.956587	1.09173	0.960131	0.948849	1.11104	1.0553	MYH11
	0.944471	1.14623	1.39077	0.89916	1.2057	0.953918	0.785864	1.14551	1.05568	MYH9
	0.825643	1.14623	1.82262	0.985905	1.50666	0.901893	0.585675	1.4133	0.832697	MYH9
	0.922975	0.874806	1.33518	1.15063	1.18103	1.05038	0.857482	1.03041	0.782622	NDRG1
	1.10325	1.06763	1.04307	0.912753	1.02194	1.0139	0.975039	1.10644	1.14809	PAK1
	1.94279	0.900721	0.92359	1.64048	0.802616	9.69719	1.04266	0.919733	1.23342	PAK4
	1.13694	1.8222	1.17643	0.818638	0.904626	0.689936	1	0.786042	0.914708	VASP
	0.986948	0.912822	0.706097	0.669093	1.06475	1.34055	1	0.972802	0.938708	EIF4EBP1	Regulation of mRNA processing
	0.939122	0.907677	1.07894	1.02221	0.944652	1.22563	1	0.923839	1.06621	EIF4EBP1
	0.967486	0.705291	1.18026	0.602625	1.02194	1.43676	1.12368	0.767781	1.32959	EIF4EBP1
	1.14443	1.33821	0.970332	0.794252	0.79101	0.846491	0.77448	1.52011	0.70632	EEF2
	1.21243	1.15261	0.988191	0.750608	1.16093	1.05038	0.74581	0.807725	0.824904	EEF2K
	0.95915	1.00626	1.09712	0.949887	1.05746	0.994454	0.978083	1.03541	1.11634	EIF4E
	1.10849	0.774869	1.29702	0.78209	0.743775	1.15259	0.441283	0.919733	1.22841	EIF4E
	0.851087	1.14623	0.47505	1.0941	1.60941	1.34604	0.879371	1.2578	1.25424	EIF4G1
	1.06736	0.680535	0.970332	1.97234	1.52664	0.903095	1.04657	0.597957	1.13743	MSI2
	0.780967	1.14623	0.963258	0.785546	0.991801	1.20535	1.36016	1.10236	1.02122	RBM15
	0.523115	0.46287	2.18703	1.27938	0.611281	1.60036	1	0.331084	2.06095	RPS6
	0.54536	0.568201	2.13512	1.16467	0.724409	1.29375	1.07654	0.329307	1.6482	RPS6
	1.53646	1.25193	1.42514	2.01724	0.853968	0.69308	1	0.898809	0.721723	CA9	Regulation of pH balance
	1.01925	1.03767	1.13249	0.921708	1.12923	0.856406	0.864461	0.919733	0.801689	ACTB	Scaffolding and structural proteins
	2.07006	3.27532	0.655338	0.902146	0.521045	1.13521	1	0.524922	0.404928	CAV1
	1.19037	1.77623	0.675318	1.05077	0.963321	0.212729	1	1.14854	0.305012	CLDN7
	0.895268	1.01075	1.11206	1.0091	1.02194	0.893033	1.03219	1.03983	1.21359	COL6A1
	0.95915	1.21563	1.92393	1.2505	0.448782	0.0653174	0.144005	2.62784	0.122984	GJA1
	1.03794	0.996187	1.33524	1.089	0.99135	0.943177	1	1.26323	1.02278	TUBA4A/TUBA3C
	0.912227	1.12814	1.04044	1.20637	1.35922	1.13595	1	0.875817	1.24388	CDH1
	1.05837	1.66924	0.844512	1.21961	0.909644	0.81901	1	1.51402	1.16982	FN1
	0.693673	1.0462	0.692947	1.33281	1.19329	1.29252	1.41769	0.919733	1.10038	LAD1
	0.86932	1.33333	0.970332	0.851222	1.09067	0.837929	0.985998	0.945433	1.00977	MAP1LC3A/B
	0.95915	0.969212	1.10475	1.00394	0.992877	0.882143	1.07545	1.01836	1	NF2
	0.95915	0.971835	1.06205	0.920813	0.879991	0.838088	1.02165	0.926544	1.0017	CDH2
	1.24762	1.01939	0.970332	0.942074	0.931695	0.854821	1.18324	1.17885	1.27507	PXN
	1.14071	1.012	0.956254	0.983722	1.02194	2.21625	0.961207	1.07167	1.07888	CDH3
	0.994752	1.06054	1.01259	0.926848	0.912524	1.01281	1	0.998716	0.993832	STMN1
	0.915907	0.920716	0.970332	0.897617	0.898542	1.06527	1.04798	0.967889	0.964468	CTNNB1	WNT signaling pathway
	0.640931	1.23987	0.984259	0.531492	1.22023	1.15221	1	0.573274	1.24395	CTNNB1
	0.789329	0.824287	0.594206	0.934943	1.27179	1.21819	1.20001	0.919733	1.17107	DVL3
	1.17354	0.974762	0.913722	0.957156	0.970113	1.16653	1.15024	0.919733	1.22709	LRP6
	0.962573	0.869254	0.973085	0.920159	0.938766	0.848357	1	0.985932	0.990726	SFRP1

## Sheet: 367 proteins
Antibody Name	Gene Name	Pathway	PDX-0113	PDX-0059	PDX-0003	PDX-0021	PDX-0038	PDX-0083	PDX-0110	PDX-0027	PDX-0100		Each protein is represented by the normalized RPPA data in linear values
14-3-3-beta	YWHAB	Adaptor or regulatory proteins	1.10016	1.06218	1.13927	1.12542	1.02194	1.00922	0.986188	1.12497	1.11419
14-3-3-zeta	YWHAZ	Adaptor or regulatory proteins	0.738939	1.28806	1.38187	1.06985	1.02194	0.890479	0.775345	2.03174	1.03486
Cdc42	CDC42/RAC1	Adaptor or regulatory proteins	0.95915	0.931604	1.01728	1.0075	0.936015	0.844605	1.03585	0.953344	0.986974
CSK	CSK	Adaptor or regulatory proteins	0.95915	0.996772	1.24967	1.02687	1.06063	1.0269	0.984636	1.31437	0.909041
DUSP4	DUSP4	Adaptor or regulatory proteins	0.916314	0.587365	1.18596	0.984961	1.02194	0.539142	1.29804	1.27712	0.691358
DUSP6	DUSP6	Adaptor or regulatory proteins	0.936494	1.07433	0.854931	0.957292	1.29013	1.30545	1	1.54094	0.721085
FAK	PTK2	Adaptor or regulatory proteins	1.08463	0.82047	1.2074	0.909062	1.02194	0.796862	0.895695	1.289	0.848796
FAK_pY397	PTK2	Adaptor or regulatory proteins	0.974944	0.82076	0.970332	1.04871	0.939474	0.789385	1.16799	0.97624	0.818426
FRS2-a_pY196	FRS2	Adaptor or regulatory proteins	0.972434	0.847593	0.970332	0.91889	0.930078	0.920484	1.10252	0.965302	0.990906
Gab2	GAB2	Adaptor or regulatory proteins	0.95915	1.51841	0.862858	0.87664	0.820442	1.67559	1.53373	0.731477	0.595325
GRB7	GRB7	Adaptor or regulatory proteins	1.49916	0.624195	0.677605	1.54464	1.02802	1.05038	0.772684	1.63787	1.0993
HER3	ERBB3	Adaptor or regulatory proteins	0.882653	0.814472	0.805339	1.1448	1.13732	1.50228	1	1.01167	1.36546
HER3_pY1289	ERBB3	Adaptor or regulatory proteins	1.24686	1.007	1.0404	1.3103	0.996916	1.05038	0.974883	1.13471	1.05203
IGFBP2	IGFBP2	Adaptor or regulatory proteins	1.34436	1.49604	1.46666	1.16404	0.975867	0.731976	1	0.892314	1.22937
IRS1	IRS1	Adaptor or regulatory proteins	1.00996	1.05767	1.02635	0.973755	0.974198	1.00374	1	1.04639	1.12152
IRS2	IRS2	Adaptor or regulatory proteins	0.95915	0.713726	0.587035	1.29033	0.940316	2.76438	1.11154	1.38792	0.80199
Jak2	JAK2	Adaptor or regulatory proteins	1.05872	1.07631	0.956675	1.05696	0.935808	1.05038	1.04051	1.0451	0.996893
Lyn	LYN	Adaptor or regulatory proteins	0.890447	0.85887	1.37492	1.17481	1.70309	0.880547	1	1.13643	0.903946
MLKL	MLKL	Adaptor or regulatory proteins	0.95915	1.55796	0.87518	1.05488	2.55844	0.681899	0.745491	1.05278	0.903036
PKA-a	PRKAR1A	Adaptor or regulatory proteins	0.982722	0.521419	1.90608	0.764207	0.55303	1.05329	0.704604	1.29049	0.854918
PKCa	PRKCA	Adaptor or regulatory proteins	2.11334	0.872449	1.33392	2.21373	0.679122	1.05038	0.580959	2.03292	0.382182
PKC-a-b-II_pT638_T641	PRKCA/PRKCB	Adaptor or regulatory proteins	1.19849	0.793337	1.07323	1.46183	1.02194	0.751513	0.988101	1.54199	0.614096
PKC-b-II_pS660	PRKCA/B/D/E/H/Q	Adaptor or regulatory proteins	1.04679	0.646789	1.13203	1.32811	0.722499	1.05038	1.13748	0.865192	1.00437
PKC-delta_pS664	PRKCD	Adaptor or regulatory proteins	1.00436	0.941266	1.10414	0.985028	0.893645	1.01291	1	0.992959	0.988365
PLC-gamma2_pY759	PLCG2	Adaptor or regulatory proteins	0.95915	0.987486	0.901925	0.962039	1.10136	0.864627	1.03123	0.974512	1.00404
PREX1	PREX1	Adaptor or regulatory proteins	1.09331	0.786167	0.91392	1.16422	0.741887	1.13568	1	0.926897	1.22541
PTPN12	PTPN12	Adaptor or regulatory proteins	0.891894	1.03423	0.609306	0.901684	1.03686	1.16033	1	1.07797	1.09666
Pyk2_pY402	PTK2B	Adaptor or regulatory proteins	0.95915	0.879718	0.979523	1.01161	0.956619	0.824299	1.06264	0.982536	0.900229
RIP	RIPK1	Adaptor or regulatory proteins	0.890885	1.31387	0.800517	1.08481	1.12748	1.05038	0.921793	1.02424	1.22741
RIP3	RIPK3	Adaptor or regulatory proteins	0.924646	0.913811	1.05834	1.0436	1.02194	0.844517	1.0138	1.06357	0.910063
S100A4	S100A4	Adaptor or regulatory proteins	6.94942	1.17244	0.325897	0.703027	7.57559	1.05038	0.70382	9.94061	0.959581
Shc_pY317	SHC1	Adaptor or regulatory proteins	1.61979	0.721101	0.975525	0.8987	1.08852	1.05038	0.655256	0.686472	0.632973
SHP2	PTPN11	Adaptor or regulatory proteins	1.71946	1.14623	1.77563	1.55335	0.783124	0.817795	0.846761	1.1192	1.04554
SHP-2_pY542	PTPN11	Adaptor or regulatory proteins	1.21442	0.915599	0.907127	1.02834	1.02194	1.30305	0.94491	0.922152	0.99191
Src_pY416	SRC	Adaptor or regulatory proteins	0.95915	1.01318	1.10826	1.02425	0.915955	1.09192	0.932819	0.941601	0.962434
Src_pY527	SRC	Adaptor or regulatory proteins	1.12088	0.785096	0.939125	2.92415	0.87496	1.53867	1.81766	0.919733	1.47127
VAV1	VAV1	Adaptor or regulatory proteins	1.8869	1.35525	2.31136	0.764207	1.66506	0.194971	0.259545	0.737318	0.18459
ASNS	ASNS	Amino acids metabolism	2.09541	1.79264	1.95734	1.35106	0.889464	0.984215	1	0.798393	0.89277
Cox2	PTGS2	Amino acids metabolism	0.95915	0.979646	1.15259	0.892334	2.28537	0.931975	0.994134	1.78647	1.33409
Glutamate-D1-2	GLUD1	Amino acids metabolism	1.29175	1.06583	0.970332	0.848947	0.934779	0.610087	1.09886	1.84961	0.943946
Glutaminase	GLS	Amino acids metabolism	1.24255	0.926219	0.970332	1.19422	1.01457	0.879941	1.16405	0.991344	0.837212
IDO	IDO1	Amino acids metabolism	2.18627	0.546778	1.75838	4.08456	8.62005	0.46898	1	0.719376	0.9425
PAICS	PAICS	Amino acids metabolism	0.816136	1.12563	1.41787	0.91596	1.04268	1.64907	1	0.671146	1.00822
PHGDH	PHGDH	Amino acids metabolism	1.08665	1.14623	1.43783	0.986264	0.765916	0.596303	1.18699	0.896553	0.875961
Ambra1_pS52	AMBRA1	Autophagy pathway	0.857547	0.850896	1.07267	0.933631	1.02194	0.899167	1.05994	1.01326	1.1174
Atg3	ATG3	Autophagy pathway	1.06192	0.980793	1.45783	0.96534	1.01075	0.884885	1	1.38842	1.03852
Atg4B	ATG4B	Autophagy pathway	0.811294	1.03907	1.09328	0.811535	1.02194	1.02539	1.18324	1.04855	1.27748
Atg5	ATG5	Autophagy pathway	0.955426	1.23869	2.27204	1.05166	1.02194	0.935535	0.798059	0.727267	1.80288
Atg7	ATG7	Autophagy pathway	1.09158	0.53392	2.65147	0.835671	0.813732	0.692273	1	1.67235	1.00594
Beclin	BECN1	Autophagy pathway	0.95915	1.00915	1.07209	1.11832	1.08047	0.997217	0.976398	0.963028	1.06443
ULK1_pS757	ULK1	Autophagy pathway	0.928717	1.14623	0.981824	1.01167	0.787974	1.6631	1.08053	0.6622	1.17966
UVRAG	UVRAG	Autophagy pathway	0.899446	0.702961	1.07031	0.998013	1.1506	0.919706	1	1.03143	0.866628
WIPI1	WIPI1	Autophagy pathway	1.03945	0.910868	0.911244	0.92217	1.03712	1.05038	0.907353	1.15607	0.978329
WIPI2	WIPI2	Autophagy pathway	1.01163	1.01056	1.43622	1.0949	1.02194	1.12609	0.921541	0.806	0.996015
Aurora-A	AURKA	Cell cycle regulation	1.048	1.05456	0.970332	1.21501	0.939942	0.944745	2.41504	1.54791	0.897947
Aurora-ABC_pT288_pT232_pT198	AURKA/B/C	Cell cycle regulation	0.95915	0.867798	1.01928	0.975066	0.950485	0.864627	1.08352	1.00988	0.871745
Aurora-B	AURKB	Cell cycle regulation	0.883617	1.19456	0.970332	1.07085	0.982594	0.812078	1.32369	1.10413	0.901198
cdc2_pY15	CDK1	Cell cycle regulation	0.95915	1.01022	0.956508	0.891469	0.91152	1.05203	1.15614	0.973302	0.90732
cdc25C	CDC25C	Cell cycle regulation	1.08877	1.14623	1.09144	0.976519	0.86397	0.989374	1.66453	0.753294	0.671514
Cdc6	CDC6	Cell cycle regulation	1.03148	0.868372	0.970332	1.09687	1.01418	0.965959	1.22104	1.32175	0.703877
CDK1_pT14	CDK1/2/3	Cell cycle regulation	1.39202	1.12032	0.851676	1.23329	0.793173	1.05038	1.84701	1.5059	0.721372
CDKN2A	CDKN2A	Cell cycle regulation	1.07094	0.816858	0.110922	1.30832	1.02194	1.0641	1.11438	0.11545	0.124176
CDT1	CDT1	Cell cycle regulation	0.922418	0.9618	1.00414	0.963523	1.02194	0.814324	1.02945	0.992718	0.825617
Cyclin-B1	CCNB1	Cell cycle regulation	1.17548	1.08358	0.851585	1.86915	1.02194	0.769817	4.76944	1.04001	0.987268
Cyclin-D1	CCND1	Cell cycle regulation	0.904185	1.06593	0.980009	0.878446	1.02194	0.878605	1.00547	0.969522	0.973414
Cyclin-E1	CCNE1	Cell cycle regulation	1.03809	0.909108	0.964647	0.970524	0.982064	1.05038	1.03321	1.08158	0.853672
Myt1	PKMYT1	Cell cycle regulation	1.07514	1.13987	0.964487	1.02386	1.02194	1.01852	1.13187	0.991535	0.830624
p21	CDKN1A	Cell cycle regulation	0.731319	0.770886	0.623422	0.958106	1.62718	0.858095	1	1.61037	1.92889
p27_pT157	CDKN1B	Cell cycle regulation	1.06953	1.03276	0.970332	0.929629	0.818759	1.10745	0.97687	0.940088	1.02236
p27_pT198	CDKN1B	Cell cycle regulation	0.939992	1.00674	1.01168	0.988497	0.92867	1.12047	1	0.960626	1.12376
p27-Kip1	CDKN1B	Cell cycle regulation	0.906078	1.09366	0.988832	0.968325	1.02194	1.00944	1.02777	1.04644	1.06823
PLK1	PLK1	Cell cycle regulation	1.00737	0.777439	0.804436	1.33152	0.850043	1.05805	1.7953	0.919733	0.605171
PRC1_pT481	PRC1	Cell cycle regulation	0.894043	0.908546	0.989181	0.990494	1.02738	0.936074	1	1.05998	1.14182
Rb_pS807_S811	RB1	Cell cycle regulation	0.565309	0.643655	0.487559	0.896012	1.45878	2.39854	1	0.673005	1.67323
Wee1	WEE1	Cell cycle regulation	0.82708	1.02492	0.616457	0.764207	1.41225	1.57616	1.48898	0.67773	1.92431
Wee1_pS642	WEE1	Cell cycle regulation	0.911699	0.98935	0.937934	0.968552	1.05221	1.05038	1.20939	0.955641	1.23436
FGF-basic	FGF2	Cell surface receptor pathway	1.71662	0.946487	1.19028	1.06239	0.961797	0.798561	1	1.11231	1.41458
FN14	TNFRSF12A	Cell surface receptor pathway	0.928325	0.799277	0.970332	1.01799	1.58023	0.958882	1.14011	1.05796	0.985708
Heregulin	NRG1	Cell surface receptor pathway	1.06966	1.07564	1.71283	1.21967	1.02194	1.28747	0.821274	0.550585	0.796049
Patched	PTCH1	Cell surface receptor pathway	0.948226	0.96525	0.992591	0.953912	1.02194	0.948617	1.01342	1.03996	0.978528
TFRC	TFRC	Cell surface receptor pathway	1.40129	1.29572	0.586235	1.13531	1.02194	0.539469	0.870696	3.72712	0.515483
Grp75	HSPA9	Chaperones and protein quality control	1.48027	1.06087	0.937883	0.887002	1.02194	0.770022	1.39271	1.38809	0.492228
HSP27_pS82	HSBP1	Chaperones and protein quality control	1.02385	0.553042	1.24542	0.764207	1.30907	0.48438	0.537464	1.24321	0.840049
HSP60	HSPD1	Chaperones and protein quality control	0.95915	1.10234	0.828901	1.04804	1.13762	0.949373	1.20461	1.20711	0.797819
HSP70	HSPA1A	Chaperones and protein quality control	0.794763	1.2799	0.747294	0.764207	1.20356	1.14901	0.767273	1.06182	0.947713
SOD2	SOD2	Chaperones and protein quality control	0.962328	0.951602	1.09498	1.44294	1.02194	0.699808	0.920587	2.48095	1.13245
ARID1A	ARID1A	Chromatin regulation	0.695723	0.545948	0.958457	1.51557	1.02194	2.14207	1.7276	0.754357	2.0721
ATRX	ATRX	Chromatin regulation	1.81776	1.14623	0.872859	1.33586	1.26191	0.700604	1.54712	0.764952	0.950769
BRD4	BRD4	Chromatin regulation	1.18083	1.14623	0.632766	1.05297	0.674407	1.8348	0.875831	1.0568	1.42118
DM-Histone-H3	HIST1H3A	Chromatin regulation	1.02893	0.953058	0.970332	1.29632	0.997972	0.927986	1.04328	0.947426	0.997298
DNMT1	DNMT1	Chromatin regulation	1.36397	1.14623	0.840106	0.859216	0.909433	1.05752	0.993826	1.09004	1.17481
GCN5L2	KAT2A	Chromatin regulation	0.922841	0.992191	0.76771	1.40967	1.02194	1.86974	1.65485	1.0822	1.45022
H2AX_pS139	H2AFX	Chromatin regulation	1.05175	0.82139	0.947089	1.63262	0.912501	1.19314	1.08439	0.919733	0.896963
Histone-H3	HIST1H3A-F	Chromatin regulation	1.22221	1.3381	0.642165	1.82535	0.78848	1.1423	1	0.780652	0.954101
Histone-H3_pS10	HIST1H3A	Chromatin regulation	0.9267	0.845083	1.02369	1.11557	1.02194	0.886523	1.08272	1.29033	0.914726
KAP1	TRIM28	Chromatin regulation	1.18556	0.82258	1.12431	0.964705	0.695394	1.05038	1.32624	0.681531	1.22278
SETD2	SETD2	Chromatin regulation	0.95915	0.941942	1.01008	1.02879	1.00131	0.98822	1.16302	1.00918	1.00032
U-Histone-H2B	HIST1H2BB	Chromatin regulation	0.911184	1.03291	1.05683	1.02707	1.02194	0.957166	1.04167	1.00249	1.1659
c-Jun_pS73	JUN	DNA binding and transcriptional activity	0.825005	0.543033	0.704521	0.944268	1.02194	1.25946	2.19838	0.622998	1.90531
c-Myc	MYC	DNA binding and transcriptional activity	0.939378	1.05377	0.971931	1.00458	1.30602	1.06208	1	0.886487	1.21256
Coup-TFII	NR2F2	DNA binding and transcriptional activity	0.940798	1.10009	1.3704	0.902943	1.02558	0.846661	1	1.01454	0.97305
Creb	CREB1	DNA binding and transcriptional activity	1.00084	0.973028	1.00602	0.883623	1.02194	0.896522	0.963126	1.05081	0.921438
CREB_pS133	CREB1	DNA binding and transcriptional activity	1.03503	0.890494	0.600558	0.852113	0.718304	1.81486	1	1.20532	1.29019
Elk1_pS383	ELK1	DNA binding and transcriptional activity	0.95915	0.87874	0.89406	0.889731	0.932099	1.09185	1.05259	0.940865	1.03827
Ets-1	ETS1	DNA binding and transcriptional activity	0.968133	1.03066	1.04368	0.992588	1.02194	0.950922	0.942773	1.08386	0.972071
FOXM1	FOXM1	DNA binding and transcriptional activity	0.850548	0.868339	1.26194	1.04826	0.852954	1.05038	1.8679	1.24068	0.984463
FOXO3	FOXO3	DNA binding and transcriptional activity	1.27038	0.920478	0.607177	1.58663	1.02194	1.52094	0.941423	0.999197	1.06577
FoxO3a_pS318_S321	FOXO3	DNA binding and transcriptional activity	0.95915	1.09575	1.06831	1.03669	0.974242	1.04461	1.01262	1.07496	1.04848
GATA6	GATA6	DNA binding and transcriptional activity	0.95915	0.888969	1.07832	1.05617	1.01764	0.822033	1.05816	0.979383	0.870469
Gli1	GLI1	DNA binding and transcriptional activity	0.979973	0.923327	0.970332	0.980686	0.904458	0.819013	1.04312	0.963313	0.924488
Gli3	GLI3	DNA binding and transcriptional activity	0.99716	0.829982	0.943185	1.05393	0.819082	1.08446	1.23857	0.919733	0.852961
HES1	HES1	DNA binding and transcriptional activity	0.637601	0.856254	0.463027	1.21156	1.09124	1.81919	1.28391	0.919733	1.24896
Hif-1-alpha	HIF1A	DNA binding and transcriptional activity	0.956365	0.918882	0.970332	1.00477	1.02935	0.809922	1.09907	1.12156	0.869196
IRF-1	IRF1	DNA binding and transcriptional activity	1.05403	1.04699	0.938813	1.0149	1.02194	0.907719	1.1597	1.06942	1.21115
MITF	MITF	DNA binding and transcriptional activity	0.905046	0.912606	0.970332	0.833123	1.0616	0.891921	1.00805	1.15624	0.943444
NF-kB-p65_pS536	RELA	DNA binding and transcriptional activity	0.655622	0.850644	0.612182	0.764207	1.47935	1.08409	1.24679	1.58936	1.52756
NRF2	NFE2L2	DNA binding and transcriptional activity	1.08305	1.04806	0.970332	0.940235	0.939566	0.963016	1.13899	1.16082	0.907145
Oct-4	POU5F1	DNA binding and transcriptional activity	1.00888	0.987171	0.979902	0.928285	0.938057	1.00445	1	1.05164	1.10431
PAX8	PAX8	DNA binding and transcriptional activity	0.840678	0.950539	0.432867	0.776357	1.02194	0.892932	1.58262	1.10155	2.42403
Smad1	SMAD1	DNA binding and transcriptional activity	1.02675	0.935776	0.970332	0.868166	0.982475	1.02022	1.00352	0.976536	1.17249
Smad3	SMAD3	DNA binding and transcriptional activity	0.975262	1.007	0.981267	0.95527	0.91711	1.01333	1	1.04694	0.944602
Sox2	SOX2	DNA binding and transcriptional activity	1.05221	0.911365	0.955413	0.942609	0.986439	0.907942	1.06598	1.57184	1.6482
Stat3	STAT3	DNA binding and transcriptional activity	1.26705	0.702988	0.89454	1.50162	1.02194	1.42128	0.492065	1.27265	1.37775
Stat3_pY705	STAT3	DNA binding and transcriptional activity	1.0333	1.06038	0.963634	1.01485	0.945232	1.05038	1.02099	0.925184	0.994042
Stat5a	STAT5A	DNA binding and transcriptional activity	0.880122	0.761682	0.714089	1.18273	1.1142	1.74439	0.526693	0.919733	1.84464
TFAM	TFAM	DNA binding and transcriptional activity	1.17522	1.0807	1.02558	0.884103	0.748699	1.97498	1	0.819419	1.01212
TTF1	NKX2-1	DNA binding and transcriptional activity	1.17406	1.14147	0.842207	0.961426	1.02194	1.61482	1.11697	0.842022	1.04171
TUFM	TUFM	DNA binding and transcriptional activity	1.07486	0.398788	1	1.11819	1.82789	1.05038	0.417791	0.536099	0.36141
XBP-1	XBP1	DNA binding and transcriptional activity	0.969054	1.09179	1.03646	0.988337	1.02194	0.959705	0.951058	1.03933	0.985618
ZEB1	ZEB1	DNA binding and transcriptional activity	0.95915	0.896576	1.02638	0.966204	0.954817	0.826368	1.02773	1.00329	0.875246
53BP1	TP53BP1	DNA replication and repair pathway	1.46298	0.67078	0.970332	1.09874	1.0211	3.28964	0.846214	1.75816	1.29646
ATM	ATM	DNA replication and repair pathway	1.16614	0.719096	0.814047	0.917009	1.02194	2.01583	1.00881	0.726848	1.62753
ATM_pS1981	ATM	DNA replication and repair pathway	0.95915	0.995764	1.07154	1.04269	1.0126	0.94332	1.00807	1.02474	1.01652
ATR_pS428	ATR	DNA replication and repair pathway	1.03824	0.957331	0.900066	1.017	1.13507	1.02738	1.08441	0.919733	1.05751
Chk1_pS296	CHEK1	DNA replication and repair pathway	0.95915	1.00864	1.06426	0.996497	0.987374	0.925814	1.09785	1.06038	0.992004
Chk1_pS345	CHEK1	DNA replication and repair pathway	0.923225	0.949245	0.981454	0.962874	1.02194	0.984474	1.01703	1.5961	0.968629
Chk2_pT68	CHEK2	DNA replication and repair pathway	1.05096	1.09606	1.05489	1.03917	0.920473	1.20304	0.999746	0.919733	1.00949
CtIP	RBBP8	DNA replication and repair pathway	1.09531	1.27936	0.95992	1.32396	0.979905	0.967367	1.24791	0.919733	1.15428
DDB-1	DDB1	DNA replication and repair pathway	0.916927	0.86281	1.00672	0.828898	0.773469	1.21878	1.04527	0.919733	1.02063
DNA_POLG	POLG	DNA replication and repair pathway	1.06567	0.651974	1.0366	1.09274	0.841998	1.11509	1	0.842038	0.801723
DNA-Ligase-IV	LIG4	DNA replication and repair pathway	0.843383	0.973812	0.984196	1.20078	1.02194	1.0611	0.953226	1.11864	1.05037
ERCC5	ERCC5	DNA replication and repair pathway	1.28931	1.14623	0.917258	0.965506	0.8279	1.3309	0.968656	0.93422	1.11061
MSH2	MSH2	DNA replication and repair pathway	1.13929	1.14623	0.909622	0.932864	0.943857	0.807148	1.12583	0.954683	1.29054
MSH6	MSH6	DNA replication and repair pathway	1.42227	1.20155	0.978648	0.934319	0.704908	1.05038	0.723279	0.796224	1.56879
PAR	N/A (recognize PAR polymers)	DNA replication and repair pathway	0.957785	1.05542	1.02891	0.95733	0.949785	1.05038	1.10458	0.967572	0.93088
PARG	PARG	DNA replication and repair pathway	0.95915	1.07913	0.700742	0.88965	1.04295	1.10797	1.35676	0.908509	1.56472
PARP	PARP1	DNA replication and repair pathway	1.38588	1.61463	0.834766	1.40931	0.993907	1.09374	1	0.457168	0.795912
PMS2	PMS2	DNA replication and repair pathway	1.6367	0.838432	0.892183	1.33542	1.10845	0.917061	1.49845	0.919733	0.856222
Rad23A	RAD23A	DNA replication and repair pathway	1.07986	1.1995	0.927219	1.19191	1.00924	1.05038	0.733283	1.38131	0.884666
Rad50	RAD50	DNA replication and repair pathway	1.16708	0.974778	0.874091	1.26188	1.13212	0.829428	1	1.20523	0.979571
Rad51	RAD51	DNA replication and repair pathway	1.34688	0.566957	0.347988	1.06501	1.10267	0.783543	1.6728	0.234145	1.6482
RPA32	RPA2	DNA replication and repair pathway	1.24225	0.597641	0.960105	0.923235	1.16478	0.718188	1	0.983784	0.865267
RPA32_pS4_S8	RPA2	DNA replication and repair pathway	0.95915	1.0557	0.965282	1.02597	0.981368	1.4481	1.00572	0.962468	1.27759
RRM1	RRM1	DNA replication and repair pathway	1.00864	1	0.970332	0.921254	0.95886	1.00115	1.07745	1.02672	0.984253
RRM2	RRM2	DNA replication and repair pathway	1.0035	1.06917	0.955092	1.12454	1.02194	0.865461	1.68666	1.2802	0.92517
Slfn11	SLFN11	DNA replication and repair pathway	0.777072	1.18979	0.979476	1.04461	0.948791	1.05038	0.99826	1.05436	1.06105
TRIP13	TRIP13	DNA replication and repair pathway	1.30684	1.14623	1.15823	1.28563	0.994239	1.02783	0.958149	1.13441	0.686853
XPF	ERCC4	DNA replication and repair pathway	0.95915	1.00933	1.03074	1.02385	0.946793	1.18453	1.01317	0.80037	1.11204
XRCC1	XRCC1	DNA replication and repair pathway	1.01191	0.772021	0.970332	0.913848	0.784926	1.29383	1.15525	0.836362	0.997094
DDR1	DDR1	Extracellular matrix remodelling	0.891438	0.952524	1.09886	1.02825	1.32882	1.15104	0.761329	0.919733	1.17491
DDR1_pY513	DDR1	Extracellular matrix remodelling	0.98551	1.0743	0.970332	0.960506	0.936825	1.06266	0.965144	0.933739	1.07666
MMP14	MMP14	Extracellular matrix remodelling	1.12445	1.66814	0.970332	0.939875	0.70953	2.67118	0.591292	0.478955	1.09008
MMP2	MMP2	Extracellular matrix remodelling	1.00863	1.00303	0.979179	0.937298	0.979854	1.05038	0.924652	1.06757	1.04216
GCLC	GCLC	Gluthione synthesis	0.933494	1.24367	1.65408	1.05032	0.963665	1.05038	0.569727	2.52199	0.848426
GCLM	GCLM	Gluthione synthesis	0.985359	0.909674	1.04564	0.819159	0.87978	0.852079	1	1.04054	0.867485
Gys	GYS1	Glycogen metabolism	2.28471	0.96218	1.69754	1.10564	0.561194	1.05038	1.36988	0.507503	1.0097
Gys_pS641	GYS1	Glycogen metabolism	1.51337	1.14623	1.417	1.18033	0.541126	1.16324	0.805483	0.51013	0.820458
PYGB	PYGB	Glycogen metabolism	1.03257	1.04508	1.07821	0.88479	0.920282	1.00201	1.02554	0.919733	0.927454
Enolase-1	ENO1	Glycolysis	0.976098	1.34228	1.30517	0.764207	1.00937	0.802087	1.04237	0.724799	1.18459
Enolase-2	ENO2	Glycolysis	0.87235	1.10453	1.36961	0.87434	1.02194	0.985331	1.04021	1.0463	1.40031
G6PD	G6PD	Glycolysis	0.827637	1.26679	1.36697	0.764207	0.838982	0.762378	1.1001	0.931588	1.00164
Hexokinase-I	HK1	Glycolysis	1.09856	1.08896	1.06671	0.839926	0.905536	0.586322	1	1.01033	0.927548
Hexokinase-II	HK2	Glycolysis	1.57531	1.1429	1.39239	0.78765	0.495513	1.17676	1	0.640821	0.806849
PKM2	PKM	Glycolysis	1.10839	2.00359	0.76251	1.07206	1.02194	0.907748	0.818637	1.14824	0.739041
TIGAR	TIGAR	Glycolysis	1.04741	1.14623	1.31287	0.943774	0.864076	0.876567	0.79982	0.966207	1.01717
TAZ	WWTR1	Hippo signaling pathway	1.40384	1.14623	0.778924	0.733475	1.28855	0.899024	1.50985	2.49071	1.3832
YAP	YAP1	Hippo signaling pathway	0.95915	0.944063	1.08598	1.04346	0.988166	1.08995	1.24209	0.841242	1.14925
YAP_pS127	YAP1	Hippo signaling pathway	1.17758	1.39838	1.65888	1.22737	1.01255	1.05038	0.969629	0.704277	1.29964
YB1_pS102	YBX1	Hippo signaling pathway	0.95915	1.09093	1.0698	1.15915	1.06561	0.973739	0.994716	0.981544	1.10429
AR	AR	Hormone receptor pathway	2.02379	0.919924	1.98112	3.41201	1.08418	0.666548	0.97346	0.919733	1.13734
ER-a	ESR1	Hormone receptor pathway	0.95915	1.8666	1.15296	1.07394	1.09958	0.368579	0.562082	0.568798	1.08522
ER-a_pS118	ESR1	Hormone receptor pathway	1.0654	1.20375	1.05661	1.07107	0.885961	1.05038	0.972186	0.809628	1.23389
ERRalpha	ESRRA	Hormone receptor pathway	0.967127	0.814845	0.970332	0.871406	0.993949	0.792888	1.20667	1.17189	0.819445
PR	PGR	Hormone receptor pathway	1.01776	0.911503	0.970332	0.926681	1.43774	0.988038	1.88137	0.835068	0.933541
B7-H3	CD276	Immune response	0.997011	0.796187	0.819722	0.756652	1.16954	1.17065	1	1.10256	0.821561
B7-H4	VTCN1	Immune response	1.02683	0.627449	1.39565	1.57935	1.02194	0.621331	0.760187	1.13485	1.02047
CD134	TNFRSF4	Immune response	0.95915	0.932061	1.01826	0.92357	0.89067	0.939861	1.01744	0.952149	1.00125
CD26	DPP4	Immune response	0.939388	0.878192	1.15643	0.939119	1.02194	0.859153	1.00522	1.02456	0.91891
CD38	CD38	Immune response	1.01679	1.03489	1.07327	1.03789	1.00904	0.979946	1	1.04361	0.867569
CD4	CD4	Immune response	1.40618	0.811452	1.56606	0.988804	1.01623	0.870668	1.24035	0.919733	1.28346
CD44	CD44	Immune response	0.867597	0.764788	1.24177	0.99807	1.02194	0.689627	1.11444	1.21401	0.880649
CD86	CD86	Immune response	1.12743	0.923121	1.01904	0.863165	1.01131	0.926878	1	1.36928	0.995612
CIITA	CIITA	Immune response	0.990129	0.859616	0.999411	0.981495	1.02194	0.861263	0.975009	1.03588	0.891969
HLA-DR-DP-DQ-DX	HLA-DRA	Immune response	1.06589	0.833499	1.43934	1.0863	1.02194	0.686953	0.70312	0.924975	0.975443
HMHA1	ARHGAP45	Immune response	0.992146	0.800948	1.05867	0.764207	1.09566	0.761889	0.907387	1.03219	0.848451
IL-6	IL6	Immune response	0.95915	1.10931	1.10526	1.02463	0.919113	0.927043	1.07114	1.11182	1.36295
Lck	LCK	Immune response	0.95915	0.84016	0.993743	1.01163	1.56813	0.851748	0.833175	0.954149	0.95794
MIF	MIF	Immune response	1.03988	1.21748	1.29784	1.08895	0.920003	1.05038	0.911302	0.832727	1.12105
PD-1	PDCD1	Immune response	0.95915	0.924372	1.06256	1.0649	1.01631	0.870611	1.09875	1.02611	0.907488
PD-L1	CD274	Immune response	0.958678	1.07628	1.01402	0.971613	0.961311	1.05038	1.05558	1.00477	1.04567
STING	TMEM173	Immune response	1.62466	0.353468	0.460334	1.8185	1.02194	0.14859	0.527478	1.99411	2.49888
ZAP-70	ZAP70	Immune response	0.960708	0.813459	0.970332	1.01708	0.860316	0.825365	1.15174	1.0389	1.02492
ACC_pS79	ACACA	Lipid metabolism	1.10297	0.720941	0.970332	1.38933	0.861417	1.7795	0.981442	1.79914	0.876379
ACC1	ACACA	Lipid metabolism	1.12949	0.56627	0.970332	1.33268	0.674482	1.4684	0.648915	1.54822	0.729604
AceCS1	ACSS2	Lipid metabolism	1.33082	1.7212	0.822938	1.4902	0.842301	0.816596	1	1.40891	0.738218
ACSL1	ACSL1	Lipid metabolism	0.95915	0.693823	1.07502	0.955007	0.66615	0.80788	2.14658	2.03908	0.956417
AMPKa	PRKAA1	Lipid metabolism	0.95915	1.07466	0.884506	0.867774	1.08782	0.847129	1.0456	1.32345	1.00917
AMPKa_pT172	PRKAA1	Lipid metabolism	0.987755	1.28274	0.849168	0.865032	1.02194	0.836749	0.959318	1.43682	0.697108
AMPK-a2_pS345	PRKAA2	Lipid metabolism	0.943288	1.03654	1.05041	0.95488	0.936961	1.05038	1.035	0.96116	0.883745
FASN	FASN	Lipid metabolism	1.17217	0.865963	0.970332	1.29529	0.989512	0.947459	1.37746	1.08896	0.737973
INPP4b	INPP4B	Lipid metabolism	0.973109	0.94791	0.974848	0.90579	0.959363	0.988183	1	1.01293	0.972809
A-Raf	ARAF	MAPK pathway	1.46053	0.665907	1.24947	0.935162	1.02194	0.787551	0.968638	1.19062	0.662398
A-Raf_pS299	ARAF	MAPK pathway	1.10611	0.84417	1.1463	1.05995	0.947504	0.880427	1	0.980822	0.885292
BMK1-Erk5_pT218_Y220	MAPK7	MAPK pathway	1.03535	1.14623	0.943443	0.867374	1.07594	0.759074	1.02305	0.825291	0.923761
B-Raf	BRAF	MAPK pathway	0.743004	1.4368	0.461766	0.717287	1.18354	1.60782	1	0.933437	0.891451
B-Raf_pS445	BRAF	MAPK pathway	0.978018	1.52503	1.46054	0.764207	1.00818	1.54822	0.885937	0.859206	0.784925
C-Raf	RAF1	MAPK pathway	1.00424	1.14227	1.36026	0.785678	0.794761	0.983197	1	1.13931	0.899095
C-Raf_pS338	RAF1	MAPK pathway	0.926321	0.881681	1.29155	0.851593	0.803987	1.05038	1.07886	1.0492	0.942
Erk5	MAPK7	MAPK pathway	0.888733	1.21056	1.08758	1.08712	0.848441	1.05038	0.978218	0.995711	1.14023
JNK_pT183_Y185	MAPK8	MAPK pathway	0.95915	0.989347	1.45069	0.833227	1.1092	0.819924	0.9223	0.934052	0.992393
JNK2	MAPK9	MAPK pathway	1.06334	0.968321	1.32466	0.764207	0.77166	1.32027	0.898021	1.06393	0.740792
MAPK_pT202_Y204	MAPK1/MAPK3	MAPK pathway	0.95915	0.946558	1.59593	1.03358	1.46538	1.15374	0.883619	0.787859	1.14834
MEK1	MAP2K1	MAPK pathway	1.0023	1.51093	2.35733	0.764207	0.640249	2.15296	0.586573	0.844929	0.968837
MEK1_p_S217_S221	MAP2K1/MAP2K2	MAPK pathway	0.95915	1.00422	1.01807	0.911595	0.942263	1.08911	0.940294	0.983551	0.942252
MEK2	MAP2K2	MAPK pathway	0.971767	1.17622	0.895945	0.927287	0.903206	1	1	1.12688	0.938554
Mnk1	MKNK1	MAPK pathway	0.687854	1.20342	0.853215	0.905646	1.47807	0.621821	1	1.00673	1.05168
p38-MAPK	MAPK14/11/12	MAPK pathway	0.767766	1.343	1.45652	1.75457	0.97173	1.41941	0.842106	0.919733	1.57685
p38-MAPK-_pT180_Y182	MAPK11/13/12/14	MAPK pathway	0.95915	0.928076	1.68745	0.931996	1.15106	0.852914	0.931303	1.16671	1.21449
p44-42-MAPK	MAPK1/MAPK3	MAPK pathway	1.18558	0.949753	1.64061	0.851406	0.954126	1.21902	1	0.889555	1.06053
RSK	RPS6KA1/2/3	MAPK pathway	1.05684	0.935589	0.979458	1.24036	1.02194	1.01122	1.56687	0.858888	1.2806
Cox-IV	COX4I1	Mitochondria function and metabolism	1.84141	1.38476	0.760743	0.942953	1.02194	1.07711	0.799205	0.831092	0.872615
LDHA	LDHA	Mitochondria function and metabolism	1.87933	0.748014	1.48946	1.20794	1.25778	0.572832	0.744182	0.919733	0.588331
Mitofusin-1	MFN1	Mitochondria function and metabolism	0.95915	1.50031	0.741802	1.25372	1.35687	0.709447	0.48539	1.05871	0.711038
Mitofusin-2	MFN2	Mitochondria function and metabolism	1.06857	0.88568	1.42798	0.764207	0.59968	1.50384	1.0711	0.605177	0.977194
PDHA1	PDHA1	Mitochondria function and metabolism	1.06367	0.818069	0.970332	1.16469	0.962736	0.858912	1.1485	1.02156	0.823047
PDHK1	PDK1	Mitochondria function and metabolism	0.95915	1.1863	1.0905	0.995388	1.00489	0.904744	1.04455	0.903216	0.914587
SDHA	SDHA	Mitochondria function and metabolism	1.36854	1.14623	1.02212	0.91727	0.767725	0.824883	1.01132	0.84945	0.471622
DRP1	DNM1L	Mitochondria function and metabolism	1.35816	1.78143	1.9388	0.668228	0.942156	1.99033	0.961149	0.919733	1.06543
Jagged1	JAG1	Notch signaling pathway	1.04161	0.930111	1.00449	0.908308	1.04486	0.891633	1	0.898649	0.899255
Notch1	NOTCH1	Notch signaling pathway	0.974041	1.09822	0.970332	1.0453	0.999956	1.04054	1.18967	0.946206	0.98823
Notch1-cleaved	NOTCH1	Notch signaling pathway	1.08492	0.998446	0.913243	1.19496	0.936617	1.20935	1	1.01481	1.29505
Notch3	NOTCH3	Notch signaling pathway	0.69923	1.85638	1.14384	0.948733	0.405915	1.05038	0.426038	0.749381	2.2114
MDM2_pS166	MDM2	p53 pathway	1.00438	0.901327	0.813366	1.04717	1.02194	1.26597	0.955413	1.07312	1.03277
p53	TP53	p53 pathway	2.0183	0.795285	0.970332	1.92908	1.48542	1.28232	0.976966	0.883741	0.967231
Akt	AKT1/2/3	PI3K pathway	1.0066	1.09032	1.04825	0.97101	0.972565	0.945027	1	1.03118	0.922989
Akt_pS473	AKT1/2/3	PI3K pathway	1.26468	1.80265	0.947622	1.14871	0.869947	0.94317	1.15533	0.919733	1.00406
Akt_pT308	AKT1/2/3	PI3K pathway	1.17322	1.11829	0.970332	1.00709	0.928463	0.912411	1.20221	1.06605	0.94514
Akt1	AKT1	PI3K pathway	0.939997	1.6663	0.970332	1.23655	0.687458	0.852668	1.03946	0.960593	0.853412
Akt1_pS473	AKT1	PI3K pathway	0.95915	1.00642	1.12378	1.13793	0.969031	0.900617	1.16804	1.07733	0.883475
Akt2	AKT2	PI3K pathway	0.95915	0.848938	0.98457	1.01161	1.01795	0.846233	1.08905	1.03187	0.835063
Akt2_pS474	AKT2	PI3K pathway	1.36575	0.92663	0.886692	1.06159	1.02194	1.08455	1.12654	0.877229	1.06777
GSK-3a-b_pS21_S9	GSK3A/GSK3B	PI3K pathway	0.917036	0.832445	1.21876	0.88968	0.722163	1.88418	1	1.06243	1.09804
GSK-3B	GSK3B	PI3K pathway	0.812145	1.22264	1.02657	0.861917	1.02194	1.07558	0.849393	0.901232	1.15159
mTOR	MTOR	PI3K pathway	0.959814	0.78852	1.62531	0.759597	1.02194	1.1961	1.08059	0.875207	1.32841
mTOR_pS2448	MTOR	PI3K pathway	1.02309	0.729089	1.38486	0.764207	1.21796	1.05972	0.952002	0.78496	1.22745
p70-S6K_pT389	RPS6KB1	PI3K pathway	1.03091	0.545951	0.527495	1.06404	0.945198	1.05038	1.13584	1.03002	0.779686
p70-S6K1	RPS6KB1	PI3K pathway	1.04971	0.89707	1.32182	1.02354	0.979209	1.02457	1.02462	0.919733	1.08684
p90RSK_pT573	RPS6KA1	PI3K pathway	1.10928	0.688605	1.22622	0.764207	0.811592	1.46025	1.18001	0.862293	1.43755
PDK1	PDPK1	PI3K pathway	1.05041	1.24986	0.840166	1.10582	1.32097	0.97859	0.951256	0.919733	1.19422
PDK1_pS241	PDPK1	PI3K pathway	1.17315	1.347	0.854665	1.29285	1.51706	0.964634	1	0.751161	1.44805
PHLPP	PHLPP1	PI3K pathway	1.03073	1.10123	0.898865	1.13131	1.02194	0.912891	1.11803	1.66658	1.19515
PI3K-p110-a	PIK3CA	PI3K pathway	0.95915	1.31649	0.846314	1.20913	1.11209	0.863589	0.887047	0.988835	1.10189
PI3K-p85	PIK3R1	PI3K pathway	0.984087	1.18032	1.39685	1.19228	0.955627	0.529124	1	0.816677	1.2107
PRAS40_pT246	AKT1S1	PI3K pathway	1.04491	1.00395	1.02441	0.95534	0.976509	1.05038	0.961356	1.10903	0.92405
PTEN	PTEN	PI3K pathway	2.06187	0.967885	3.1548	1.96458	0.745839	0.782086	1	1.53067	0.853235
Raptor	RPTOR	PI3K pathway	1.01565	0.544658	1.13816	0.813892	0.938412	1.09439	1	0.904272	0.840465
Rictor	RICTOR	PI3K pathway	0.870734	1.00474	1.08091	0.951988	0.886283	1.05038	1.03968	1.00083	1.28577
Rictor_pT1135	RICTOR	PI3K pathway	0.731209	1.14623	0.650025	0.766209	1.18555	1.13656	0.940152	1.06389	1.5252
TSC1	TSC1	PI3K pathway	1.01859	0.971176	0.977111	0.980066	0.819656	0.925366	1.08872	0.919733	1.44318
Tuberin	TSC2	PI3K pathway	1.11728	0.823047	0.227863	1.01286	1.21838	1.05038	1.27982	0.796652	1.15997
Tuberin_pT1462	TSC2	PI3K pathway	0.993071	1.01863	1.12452	0.994062	1.02194	1.03045	0.994685	1.03012	0.928891
Calnexin	CANX	Protein modification and transport	0.95915	0.813657	2.36809	0.922372	1.00823	0.637183	1.1352	2.3039	0.828594
COG3	COG3	Protein modification and transport	0.95915	0.964291	1.17384	1.13319	1.04803	0.635501	0.884914	1.31653	1.12462
DJ1	PARK7	Protein modification and transport	0.95915	1.20763	1.55263	0.712813	1.15614	0.963764	1.11189	0.741417	1.35339
Lasu1	HUWE1	Protein modification and transport	1.21944	0.895268	1.05858	1.06946	0.862799	0.836912	1	1.09083	1.10022
MCT4	SLC16A3	Protein modification and transport	0.84253	1.25251	0.970332	1.00995	0.859428	1.03605	1.23192	3.59581	0.915369
MelanA	MLANA	Protein modification and transport	0.915642	1.02297	0.983159	1.01974	0.946601	1.05038	1.0252	0.956015	0.89586
Melanoma-gp100	PMEL	Protein modification and transport	0.95915	0.962002	1.08989	1.03951	1	0.935164	1.08722	1.103	0.990999
MERIT40	BABAM1	Protein modification and transport	1.06805	0.964917	1.16785	0.898869	0.817862	1.0922	0.696266	0.919733	1.03499
MERIT40_pS29	BABAM1	Protein modification and transport	1.01552	1.05079	1.21837	1.05324	1.03207	1.04297	0.949471	0.919733	1.17084
MRAP	MRAP	Protein modification and transport	0.95915	0.993439	1.08162	1.03083	0.999611	0.946638	1.05051	0.973034	1.008
NAPSIN-A	NAPSA	Protein modification and transport	1.01718	0.790245	2.34509	1.52934	1.02194	0.904765	0.993313	2.18504	1.36064
Pdcd4	PDCD4	Protein modification and transport	1.49375	1.11562	1.27715	1.19363	1.02194	1.10995	0.662651	0.665479	1.59182
PERK	EIF2AK3	Protein modification and transport	0.880506	1.01455	1.32118	1.17612	0.919537	1.29683	1	0.992679	1.00747
Rab11	RAB11A/B	Protein modification and transport	0.996475	1.10914	1.06443	1.02593	1.0111	1.01383	1	1.21989	1.09647
Rab25	RAB25	Protein modification and transport	1.01765	0.825842	0.425971	1.30807	1.53218	1.05038	0.51367	1.16163	1.22164
SGK1	SGK1	Protein modification and transport	0.977065	1.05708	1.09486	1.11839	1.02194	0.915925	0.968	1.55666	0.905196
SGK3	SGK3	Protein modification and transport	0.907483	0.994795	1.53656	0.986616	1.1264	0.822389	1	1.0039	0.902604
SLC1A5	SLC1A5	Protein modification and transport	1.10943	1.14623	0.926971	1.04097	0.870939	1.06267	0.752649	1.17934	0.539128
TRIM25	TRIM25	Protein modification and transport	1.30713	0.980919	0.722119	0.991796	1.18207	1.05038	1.0257	0.627644	0.98072
UBAC1	UBAC1	Protein modification and transport	1.30859	1.14623	1.02747	0.838531	0.89628	0.924966	1.35214	0.917091	0.847808
VHL	VHL	Protein modification and transport	0.95915	1.00687	1.56005	0.948345	0.916979	0.801986	1.08016	1.15226	1.0385
XIAP	XIAP	Protein modification and transport	1.17508	1.01815	0.970332	1.00973	1.40229	0.841434	1.03328	0.774801	1.12814
ACVRL1	ACVRL1	Proto-oncogene receptor tyrosine kinase	1.05492	0.961875	0.962205	1.16538	0.987884	1.13559	1.00393	0.919733	0.920108
Axl	AXL	Proto-oncogene receptor tyrosine kinase	1.18671	1.14623	1.90219	2.03733	0.889202	0.78374	1.15947	0.870823	1.56186
c-Kit	KIT	Proto-oncogene receptor tyrosine kinase	0.940655	1.35173	1.04231	0.958159	0.859436	0.951729	1	1.1523	1.12721
c-Met_pY1234_Y1235	MET	Proto-oncogene receptor tyrosine kinase	0.973186	1.00507	1.01484	0.908181	0.909733	1.05038	0.95632	0.942839	0.919368
EGFR	EGFR	Proto-oncogene receptor tyrosine kinase	1.07981	1.19655	0.849755	0.895656	0.884534	0.969217	1	1.0608	0.873084
EGFR_pY1173	EGFR	Proto-oncogene receptor tyrosine kinase	1.02056	0.995537	1.00216	0.905617	0.926801	0.992276	1	1	0.92664
EphA2	EPHA2	Proto-oncogene receptor tyrosine kinase	0.897052	1.14088	1.03968	0.874511	1.02194	0.737117	1.11593	1.96825	0.951632
HER2_pY1248	ERBB2	Proto-oncogene receptor tyrosine kinase	1.09583	0.87446	0.950165	1.17345	1.01295	1.22656	1	1.08169	1.0082
IGF1R_pY1135_Y1136	IGF1R	Proto-oncogene receptor tyrosine kinase	0.887149	1.61265	1.13885	0.783747	0.882558	0.592124	0.767853	0.919733	1.76449
IGFRb	IGF1R	Proto-oncogene receptor tyrosine kinase	0.95915	1.01142	1.08309	0.969724	0.968427	0.950719	1.04894	1.01292	1.04766
IR-b	INSR	Proto-oncogene receptor tyrosine kinase	0.816469	1.07469	1.42136	1.05835	0.993109	2.44958	0.795338	1.83167	1.6482
PDGFRB	PDGFRB	Proto-oncogene receptor tyrosine kinase	1.81743	0.72417	0.970332	1.29539	0.682091	0.667228	1.21113	0.970703	1.51548
Tyro3	TYRO3	Proto-oncogene receptor tyrosine kinase	1.00618	1.12164	1.10188	1	1.02194	0.986935	0.9262	1.0147	0.946758
VEGFR-2	KDR	Proto-oncogene receptor tyrosine kinase	1.52723	0.982182	0.955872	2.07357	1.02194	1.04364	1.08536	1.1545	1.55096
Bad_pS112	BAD	Regulation of apoptosis	0.901807	0.844046	0.970332	1.08153	0.986567	1.06261	1.08565	1.79273	1.29243
Bak	BAK1	Regulation of apoptosis	0.95915	0.991841	0.980094	0.894754	0.925023	1.1036	0.992794	1.02678	0.956488
Bax	BAX	Regulation of apoptosis	1.02802	1.05271	1.12725	1.26324	0.876306	1.05038	1.25825	0.861456	1.00306
Bcl2	BCL2	Regulation of apoptosis	0.956138	0.905011	1.13342	1.01922	1.09649	0.833274	1	1.03566	0.907111
BCL2A1	BCL2A1	Regulation of apoptosis	0.994289	1.11712	1.08345	0.937022	1.0003	0.940285	1	0.980373	1.02144
Bcl-xL	BCL2L1	Regulation of apoptosis	1.04988	1.08796	1.04887	0.826226	0.947114	0.983521	1	1.70211	0.744794
Bid	BID	Regulation of apoptosis	1.04572	0.941493	1.19246	1.10519	0.997489	1.0077	1	1.34881	1.00121
Bim	BCL2L11	Regulation of apoptosis	0.95915	1.64497	0.421328	0.895136	1.20859	1.08943	0.848788	0.726498	0.847499
Caspase-3-cleaved	CASP3	Regulation of apoptosis	0.95915	0.81899	0.973012	1.03535	0.954683	0.852226	1.10211	1.04392	0.783846
Caspase-7-cleaved	CASP7	Regulation of apoptosis	1.4617	0.96894	1.12491	2.01608	1.02194	0.877695	0.935185	1.06214	1.22371
Caspase-8-cleaved	CASP8	Regulation of apoptosis	1.01178	0.732685	0.970332	1.15303	0.950515	0.797447	1.06126	0.990146	0.753407
c-IAP2	BIRC3	Regulation of apoptosis	1.02807	1.02546	0.972619	0.865632	0.918191	1.08213	1	0.914676	1.00174
DAPK2	DAPK2	Regulation of apoptosis	0.979812	0.862475	0.970332	0.883091	0.893555	0.940399	1.04387	0.954433	0.895568
Granzyme-B	GZMB	Regulation of apoptosis	0.95915	0.906736	1.11666	1.11079	0.650199	1.41792	0.871829	1.06003	0.8977
Mcl-1	MCL1	Regulation of apoptosis	1.24479	1.14178	0.830736	1.61318	1.39834	2.14188	0.855807	0.919733	1.14567
PEA-15	PEA15	Regulation of apoptosis	1.39489	0.96602	1.15876	0.872475	1.27565	1.04278	0.885168	0.919733	1.059
PEA-15_pS116	PEA15	Regulation of apoptosis	0.97838	1.01483	0.999053	0.913786	0.93773	0.961505	1	1.03356	1.05935
Puma	BBC3	Regulation of apoptosis	1.20907	0.913676	0.970332	1.22877	0.884584	1.90994	0.989096	1.01869	1.18919
c-Abl	ABL1	Regulation of cytoskeleton remodeling	0.95915	1.03407	1.04088	0.895901	0.94594	0.893472	1.13111	0.959242	1.01282
c-Abl_pY412	ABL1	Regulation of cytoskeleton remodeling	0.981446	0.815474	0.970332	0.94949	0.932842	0.808332	1.0576	0.949866	0.816821
MYH11	MYH11	Regulation of cytoskeleton remodeling	1	1.04484	0.970332	0.956587	1.09173	0.960131	0.948849	1.11104	1.0553
Myosin-IIa	MYH9	Regulation of cytoskeleton remodeling	0.944471	1.14623	1.39077	0.89916	1.2057	0.953918	0.785864	1.14551	1.05568
Myosin-IIa_pS1943	MYH9	Regulation of cytoskeleton remodeling	0.825643	1.14623	1.82262	0.985905	1.50666	0.901893	0.585675	1.4133	0.832697
NDRG1_pT346	NDRG1	Regulation of cytoskeleton remodeling	0.922975	0.874806	1.33518	1.15063	1.18103	1.05038	0.857482	1.03041	0.782622
PAK1	PAK1	Regulation of cytoskeleton remodeling	1.10325	1.06763	1.04307	0.912753	1.02194	1.0139	0.975039	1.10644	1.14809
PAK4	PAK4	Regulation of cytoskeleton remodeling	1.94279	0.900721	0.92359	1.64048	0.802616	9.69719	1.04266	0.919733	1.23342
VASP	VASP	Regulation of cytoskeleton remodeling	1.13694	1.8222	1.17643	0.818638	0.904626	0.689936	1	0.786042	0.914708
4E-BP1	EIF4EBP1	Regulation of mRNA processing	0.986948	0.912822	0.706097	0.669093	1.06475	1.34055	1	0.972802	0.938708
4E-BP1_pS65	EIF4EBP1	Regulation of mRNA processing	0.939122	0.907677	1.07894	1.02221	0.944652	1.22563	1	0.923839	1.06621
4E-BP1_pT37_T46	EIF4EBP1	Regulation of mRNA processing	0.967486	0.705291	1.18026	0.602625	1.02194	1.43676	1.12368	0.767781	1.32959
eEF2	EEF2	Regulation of mRNA processing	1.14443	1.33821	0.970332	0.794252	0.79101	0.846491	0.77448	1.52011	0.70632
eEF2K	EEF2K	Regulation of mRNA processing	1.21243	1.15261	0.988191	0.750608	1.16093	1.05038	0.74581	0.807725	0.824904
eIF4E	EIF4E	Regulation of mRNA processing	0.95915	1.00626	1.09712	0.949887	1.05746	0.994454	0.978083	1.03541	1.11634
eIF4E_pS209	EIF4E	Regulation of mRNA processing	1.10849	0.774869	1.29702	0.78209	0.743775	1.15259	0.441283	0.919733	1.22841
eIF4G	EIF4G1	Regulation of mRNA processing	0.851087	1.14623	0.47505	1.0941	1.60941	1.34604	0.879371	1.2578	1.25424
MSI2	MSI2	Regulation of mRNA processing	1.06736	0.680535	0.970332	1.97234	1.52664	0.903095	1.04657	0.597957	1.13743
RBM15	RBM15	Regulation of mRNA processing	0.780967	1.14623	0.963258	0.785546	0.991801	1.20535	1.36016	1.10236	1.02122
S6_pS235_S236	RPS6	Regulation of mRNA processing	0.523115	0.46287	2.18703	1.27938	0.611281	1.60036	1	0.331084	2.06095
S6_pS240_S244	RPS6	Regulation of mRNA processing	0.54536	0.568201	2.13512	1.16467	0.724409	1.29375	1.07654	0.329307	1.6482
CA9	CA9	Regulation of pH balance	1.53646	1.25193	1.42514	2.01724	0.853968	0.69308	1	0.898809	0.721723
b-Actin	ACTB	Scaffolding and structural proteins	1.01925	1.03767	1.13249	0.921708	1.12923	0.856406	0.864461	0.919733	0.801689
Caveolin-1	CAV1	Scaffolding and structural proteins	2.07006	3.27532	0.655338	0.902146	0.521045	1.13521	1	0.524922	0.404928
Claudin-7	CLDN7	Scaffolding and structural proteins	1.19037	1.77623	0.675318	1.05077	0.963321	0.212729	1	1.14854	0.305012
Collagen-VI	COL6A1	Scaffolding and structural proteins	0.895268	1.01075	1.11206	1.0091	1.02194	0.893033	1.03219	1.03983	1.21359
Connexin-43	GJA1	Scaffolding and structural proteins	0.95915	1.21563	1.92393	1.2505	0.448782	0.0653174	0.144005	2.62784	0.122984
D-a-Tubulin	TUBA4A/TUBA3C	Scaffolding and structural proteins	1.03794	0.996187	1.33524	1.089	0.99135	0.943177	1	1.26323	1.02278
E-Cadherin	CDH1	Scaffolding and structural proteins	0.912227	1.12814	1.04044	1.20637	1.35922	1.13595	1	0.875817	1.24388
Fibronectin	FN1	Scaffolding and structural proteins	1.05837	1.66924	0.844512	1.21961	0.909644	0.81901	1	1.51402	1.16982
LAD1	LAD1	Scaffolding and structural proteins	0.693673	1.0462	0.692947	1.33281	1.19329	1.29252	1.41769	0.919733	1.10038
LC3A-B	MAP1LC3A/B	Scaffolding and structural proteins	0.86932	1.33333	0.970332	0.851222	1.09067	0.837929	0.985998	0.945433	1.00977
Merlin	NF2	Scaffolding and structural proteins	0.95915	0.969212	1.10475	1.00394	0.992877	0.882143	1.07545	1.01836	1
N-Cadherin	CDH2	Scaffolding and structural proteins	0.95915	0.971835	1.06205	0.920813	0.879991	0.838088	1.02165	0.926544	1.0017
Paxillin	PXN	Scaffolding and structural proteins	1.24762	1.01939	0.970332	0.942074	0.931695	0.854821	1.18324	1.17885	1.27507
P-Cadherin	CDH3	Scaffolding and structural proteins	1.14071	1.012	0.956254	0.983722	1.02194	2.21625	0.961207	1.07167	1.07888
Stathmin-1	STMN1	Scaffolding and structural proteins	0.994752	1.06054	1.01259	0.926848	0.912524	1.01281	1	0.998716	0.993832
b-Catenin	CTNNB1	WNT signaling pathway	0.915907	0.920716	0.970332	0.897617	0.898542	1.06527	1.04798	0.967889	0.964468
b-Catenin_pT41_S45	CTNNB1	WNT signaling pathway	0.640931	1.23987	0.984259	0.531492	1.22023	1.15221	1	0.573274	1.24395
DVL3	DVL3	WNT signaling pathway	0.789329	0.824287	0.594206	0.934943	1.27179	1.21819	1.20001	0.919733	1.17107
LRP6_pS1490	LRP6	WNT signaling pathway	1.17354	0.974762	0.913722	0.957156	0.970113	1.16653	1.15024	0.919733	1.22709
SFRP1	SFRP1	WNT signaling pathway	0.962573	0.869254	0.973085	0.920159	0.938766	0.848357	1	0.985932	0.990726

## Sheet: Metabolic pathways
Antibody Name	Gene Name	Pathway (Me)	PDX-0113	PDX-0059	PDX-0003	PDX-0021	PDX-0038	PDX-0083	PDX-0110	PDX-0027	PDX-0100
Glutaminase	GLS	Amino acids metabolism	1.24255	0.926219	0.970332	1.19422	1.01457	0.879941	1.16405	0.991344	0.837212		Each protein is represented by the normalized RPPA data in linear values
Glutamate-D1-2	GLUD1	Amino acids metabolism	1.29175	1.06583	0.970332	0.848947	0.934779	0.610087	1.09886	1.84961	0.943946
IDO	IDO1	Amino acids metabolism	2.18627	0.546778	1.75838	4.08456	8.62005	0.46898	1	0.719376	0.9425
Cox2	PTGS2	Amino acids metabolism	0.95915	0.979646	1.15259	0.892334	2.28537	0.931975	0.994134	1.78647	1.33409
PHGDH	PHGDH	Amino acids metabolism	1.08665	1.14623	1.43783	0.986264	0.765916	0.596303	1.18699	0.896553	0.875961
PAICS	PAICS	Amino acids metabolism	0.816136	1.12563	1.41787	0.91596	1.04268	1.64907	1	0.671146	1.00822
ASNS	ASNS	Amino acids metabolism	2.09541	1.79264	1.95734	1.35106	0.889464	0.984215	1	0.798393	0.89277
Gys	GYS1	Glycogen metabolism	2.28471	0.96218	1.69754	1.10564	0.561194	1.05038	1.36988	0.507503	1.0097
Gys_pS641	GYS1	Glycogen metabolism	1.51337	1.14623	1.417	1.18033	0.541126	1.16324	0.805483	0.51013	0.820458
PYGB	PYGB	Glycogen metabolism	1.03257	1.04508	1.07821	0.88479	0.920282	1.00201	1.02554	0.919733	0.927454
Enolase-1	ENO1	Glycolysis	0.976098	1.34228	1.30517	0.764207	1.00937	0.802087	1.04237	0.724799	1.18459
Enolase-2	ENO2	Glycolysis	0.87235	1.10453	1.36961	0.87434	1.02194	0.985331	1.04021	1.0463	1.40031
G6PD	G6PD	Glycolysis	0.827637	1.26679	1.36697	0.764207	0.838982	0.762378	1.1001	0.931588	1.00164
Hexokinase-I	HK1	Glycolysis	1.09856	1.08896	1.06671	0.839926	0.905536	0.586322	1	1.01033	0.927548
Hexokinase-II	HK2	Glycolysis	1.57531	1.1429	1.39239	0.78765	0.495513	1.17676	1	0.640821	0.806849
LDHA	LDHA	Glycolysis	1.87933	0.748014	1.48946	1.20794	1.25778	0.572832	0.744182	0.919733	0.588331
PKM2	PKM	Glycolysis	1.10839	2.00359	0.76251	1.07206	1.02194	0.907748	0.818637	1.14824	0.739041
TIGAR	TIGAR	Glycolysis	1.04741	1.14623	1.31287	0.943774	0.864076	0.876567	0.79982	0.966207	1.01717
ACC1	ACACA	Lipid metabolism	1.12949	0.56627	0.970332	1.33268	0.674482	1.4684	0.648915	1.54822	0.729604
ACC_pS79	ACACA	Lipid metabolism	1.10297	0.720941	0.970332	1.38933	0.861417	1.7795	0.981442	1.79914	0.876379
ACSL1	ACSL1	Lipid metabolism	0.95915	0.693823	1.07502	0.955007	0.66615	0.80788	2.14658	2.03908	0.956417
AceCS1	ACSS2	Lipid metabolism	1.33082	1.7212	0.822938	1.4902	0.842301	0.816596	1	1.40891	0.738218
FASN	FASN	Lipid metabolism	1.17217	0.865963	0.970332	1.29529	0.989512	0.947459	1.37746	1.08896	0.737973
INPP4b	INPP4B	Lipid metabolism	0.973109	0.94791	0.974848	0.90579	0.959363	0.988183	1	1.01293	0.972809
AMPKa	PRKAA1	Lipid metabolism	0.95915	1.07466	0.884506	0.867774	1.08782	0.847129	1.0456	1.32345	1.00917
AMPKa_pT172	PRKAA1	Lipid metabolism	0.987755	1.28274	0.849168	0.865032	1.02194	0.836749	0.959318	1.43682	0.697108
AMPK-a2_pS345	PRKAA2	Lipid metabolism	0.943288	1.03654	1.05041	0.95488	0.936961	1.05038	1.035	0.96116	0.883745
DRP1	DNM1L	Mitochondria function and metabolism	1.35816	1.78143	1.9388	0.668228	0.942156	1.99033	0.961149	0.919733	1.06543
Mitofusin-1	MFN1	Mitochondria function and metabolism	0.95915	1.50031	0.741802	1.25372	1.35687	0.709447	0.48539	1.05871	0.711038
Mitofusin-2	MFN2	Mitochondria function and metabolism	1.06857	0.88568	1.42798	0.764207	0.59968	1.50384	1.0711	0.605177	0.977194
PDHA1	PDHA1	Mitochondria function and metabolism	1.06367	0.818069	0.970332	1.16469	0.962736	0.858912	1.1485	1.02156	0.823047
Cox-IV	COX4I1	Mitochondria function and metabolism	1.84141	1.38476	0.760743	0.942953	1.02194	1.07711	0.799205	0.831092	0.872615
PDHK1	PDK1	Mitochondria function and metabolism	0.95915	1.1863	1.0905	0.995388	1.00489	0.904744	1.04455	0.903216	0.914587
SDHA	SDHA	Mitochondria function and metabolism	1.36854	1.14623	1.02212	0.91727	0.767725	0.824883	1.01132	0.84945	0.471622

## Sheet: Mitochondrial metabolism 
Antibody Name	Gene Name	Pathway	PDX-0113	PDX-0059	PDX-0003	PDX-0021	PDX-0038	PDX-0083	PDX-0110	PDX-0027	PDX-0100
Cox-IV	COX4I1	Mitochondria function and metabolism	1.84141	1.38476	0.760743	0.942953	1.02194	1.07711	0.799205	0.831092	0.872615
LDHA	LDHA	Mitochondria function and metabolism	1.87933	0.748014	1.48946	1.20794	1.25778	0.572832	0.744182	0.919733	0.588331
Mitofusin-1	MFN1	Mitochondria function and metabolism	0.95915	1.50031	0.741802	1.25372	1.35687	0.709447	0.48539	1.05871	0.711038
Mitofusin-2	MFN2	Mitochondria function and metabolism	1.06857	0.88568	1.42798	0.764207	0.59968	1.50384	1.0711	0.605177	0.977194
PDHA1	PDHA1	Mitochondria function and metabolism	1.06367	0.818069	0.970332	1.16469	0.962736	0.858912	1.1485	1.02156	0.823047
PDHK1	PDK1	Mitochondria function and metabolism	0.95915	1.1863	1.0905	0.995388	1.00489	0.904744	1.04455	0.903216	0.914587
SDHA	SDHA	Mitochondria function and metabolism	1.36854	1.14623	1.02212	0.91727	0.767725	0.824883	1.01132	0.84945	0.471622
DRP1	DNM1L	Mitochondria function and metabolism	1.9388	1.78143	1.35816	0.919733	0.668228	1.99033	0.961149	0.942156	1.06543	Av	SE	AV+SE
		Av	1.38483	1.18135	1.10764	1.02074	0.954981	1.05526	0.908176	0.891386	0.802983	1.03415	0.0585266	1.09268
		SE	0.153862	0.12759	0.1028	0.060276	0.0948461	0.165974	0.0772128	0.0492393	0.0708702
			Elevated mitochondria metabolism			Reduced mitochondria metabolism
PDXs with phenotype consistent with elevated mitochondrial metabolism are the PDXs with the average NormLinear value of mitochondria function and metabolism proteins expression levels above the Av+SE NormLinear values of these proteins within the PDX dataset (1.093).
PDXs with phenotype consistent with reduced mitochondrial metabolism are the PDXs with the average NormLinear value of mitochondria function and metabolism proteins expression levels below the Av+SE NormLinear values of these proteins within the PDX dataset (1.093).
Statistical analysis
Table Analyzed	3 vs 6 PDXs
Column B	6 PDXs
vs.	vs.
Column A	3 PDXs
Unpaired t test	Two-tailed
P value	0.0001
P value summary	***
