# Supplementary material for: Upregulation of Succinate Dehydrogenase (SDHA) Contributes to Enhanced Bioenergetics of Ovarian Cancer Cells and Higher Sensitivity to Anti-Metabolic Agent Shikonin
Source: Cancers (Basel). 2022 Oct 18;14(20):5097. doi: 10.3390/cancers14205097 (PMC9599980; doi:10.3390/cancers14205097)
Supplement: Supplementary file 1 [file cancers-14-05097-s001.zip › Supplementary Table S2.xlsx]

## Sheet: Custom Metabolism Library
Number	Cat. no.	Compound name	Short name	Target	Pathway	Information	M.W.	CAS Number	DMSO (mg/mL)Max Solubility	DMSO (mM)Max Solubility	water (mg/mL)Max Solubility	water (mM)Max Solubility	Formula	Form	Synonyms	SMILES	ALogP	HBA_Count	HBD_Count	RotatableBond	Library	URL
1	S2425	Apocynin	Apocynin	NADPH-oxidase	Others	Apocynin is a selective NADPH-oxidase inhibitor with IC50 of 10 μM.	166.17	498-02-2	33	198.592	<1		C9H10O3	free base	Acetovanillone	COC1=C(O)C=CC(=C1)C(C)=O	1.311	2	1	2	20200103-L6900-Glutamine-Metabolism-Compound-Library	http://selleckchem.com/products/apocynin-acetovanillone.html
2	S5317	UK 5099	UK 5099	Others	Others	UK5099 is a potent inhibitor of the mitochondrial pyruvate carrier, inhibiting pyruvate transport across the plasma membrane of trypanosomes with Ki value of 49 μM.	288.30	56396-35-1	57	197.711	<1		C18H12N2O2	0	N/A	OC(=O)\C(=C\C1=C[N](C2=CC=CC=C2)C3=C1C=CC=C3)C#N	3.842	1	0	3	20191105-L5700-Anti-cancer-Metabolism-Compound-Library	http://selleckchem.com/products/uk5099.html
3	S6508	Mitapivat	Mitapivat	PKM	Metabolism	Mitapivat is an activator of a pyruvate kinase PKM2 , an enzyme involved in glycolysis.	450.55	1260075-17-9	90	199.756	<1		C24H26N4O3S_x000D_	free base	AG-348	O=C(N1CCN(CC1)CC2CC2)C3=CC=C(N[S](=O)(=O)C4=C5N=CC=CC5=CC=C4)C=C3	2.695	4	1	6	20200420-L3000-Anti-cancer-Compound-Library	http://www.selleck.cn/products/mitapivat.html
4	S7775	Emricasan	Emricasan	Caspase	Apoptosis	Emricasan is a potent irreversible pan-caspase inhibitor.	569.5	254750-02-2	100	175.593	<1		C26H27F4N3O7	free base	IDN-6556, PF 03491390, PF-03491390	CC(NC(=O)C(=O)NC1=C(C=CC=C1)C(C)(C)C)C(=O)NC(CC(O)=O)C(=O)COC2=C(F)C(=CC(=C2F)F)F	3.017	6	3	12	20200420-L3000-Anti-cancer-Compound-Library	http://selleckchem.com/products/emricasan-idn-6556-pf-03491390.html
5	S1007	Roxadustat (FG-4592)	FG-4592	HIF	Angiogenesis	Roxadustat (FG-4592) is an HIF-α prolyl hydroxylase inhibitor in a cell-free assay, stabilizes HIF-2 and induces EPO production. Phase 3.	352.34	808118-40-3	70	198.672	<1		C19H16N2O5	free base	ASP1517	CC1=NC(=C(O)C2=C1C=C(OC3=CC=CC=C3)C=C2)C(=O)NCC(O)=O	2.306	4	2	5	20200103-L6900-Glutamine-Metabolism-Compound-Library	http://selleckchem.com/products/fg-4592.html
6	S2610	Lonidamine	Lonidamine	Others	Others	Lonidamine is an orally administered small molecule hexokinase inactivator.	321.16	50264-69-2	64	199.278	<1		C15H10Cl2N2O2	free base	AF 1890, Diclondazolic Acid	OC(=O)C1=N[N](CC2=C(Cl)C=C(Cl)C=C2)C3=CC=CC=C13	4.65	2	0	3	20191105-L5700-Anti-cancer-Metabolism-Compound-Library	http://selleckchem.com/products/lonidamine.html
7	S2910	Tempol	Tempol	Immunology & Inflammation related	Immunology & Inflammation	Tempol is a superoxide scavenger that displays neuroprotective, anti-inflammatory and analgesic effects. Phase 2.	172.24	2226-96-2	34	197.399	34	197.399	C9H18NO2 *	free base	4-Hydroxy-TEMPO	CC1(C)CC(O)CC(C)(C)N1[O]	0.413	0	1	0	20200420-L3000-Anti-cancer-Compound-Library	http://selleckchem.com/products/tempol-4-hydroxy-tempo.html
8	S5426	Bromopyruvic acid	BPA	Others	Others	Bromopyruvic acid is a hexokinase II inhibitor with Ki of 2.4 mM for glycolysis/hexokinase inhibition. It is inhibitor of tumour cell energy metabolism and chemopotentiator of platinum drugs.	166.96	1113-59-3	33	197.652			C3H3BrO3	free base	3-Bromopyruvic acid, 3-Bromopyruvate	OC(=O)C(=O)CBr	0.348	2	0	2	20191105-L5700-Anti-cancer-Metabolism-Compound-Library	http://selleckchem.com/products/bromopyruvic-acid.html
9	S2927	Apoptosis Activator 2	Apoptosis Activator 2	Caspase	Apoptosis	Apoptosis Activator 2 strongly induces caspase-3 activation, PARP cleavage, and DNA fragmentation which leads to the destruction of cells (Apaf-1 dependent) with IC50 of ~4 μM, inactive to HMEC, PREC, or MCF-10A cells.	306.14	79183-19-0	61	199.255	<1		C15H9Cl2NO2	free base	N/A	ClC1=C(Cl)C=C(CN2C(=O)C(=O)C3=C2C=CC=C3)C=C1	3.788	2	0	2	20200420-L3000-Anti-cancer-Compound-Library	http://selleckchem.com/products/apoptosis-activator-2.html
10	S5761	Citric acid	Citric acid	Others	Others	Citric acid is a weak organic acid that occurs naturally in citrus fruits. It is an intermediate in the citric acid cycle.	192.12	77-92-9	38	197.793	-1		C6H8O7	Free Base	N/A	OC(=O)CC(O)(CC(O)=O)C(O)=O	-1.319	3	0	5	20200420-L3000-Anti-cancer-Compound-Library	http://www.selleckchem.com/products/citric-acid.html
11	S7483	DMOG	DMOG	Hydroxylase,HIF	Metabolism	DMOG is an antagonist of α-ketoglutarate cofactor and inhibitor for HIF prolylhydroxylase.	175.14	89464-63-1	35	199.84	35	199.84	C6H9NO5	free base	Dimethyloxalylglycine	COC(=O)CNC(=O)C(=O)OC	-0.918	5	1	5	20200103-L6900-Glutamine-Metabolism-Compound-Library	http://selleckchem.com/products/dmog.html
12	S1052	Elesclomol (STA-4783)	Elesclomol	HSP (e.g. HSP90)	Cytoskeletal Signaling	Elesclomol (STA-4783) is a novel potent oxidative stress inducer that elicits pro-apoptosis events among tumor cells. Phase 3.	400.5	488832-69-5	80	199.75	<1		C19H20N4O2S2	free base	N/A	CN(NC(=O)CC(=O)NN(C)C(=S)C1=CC=CC=C1)C(=S)C2=CC=CC=C2	2.885	2	2	8	20200420-L3000-Anti-cancer-Compound-Library	http://selleckchem.com/products/Elesclomol.html
13	S1802	AICAR (Acadesine)	AICAR	AMPK	PI3K/Akt/mTOR	AICAR (Acadesine), an AMPK activator, results in accumulation of ZMP, which mimics the stimulating effect of AMP on AMPK and AMPK kinase. Phase 3.	258.23	2627-69-2	51	197.498	<1		C9H14N4O5	free base	NSC105823	NC(=O)C1=C(N)[N](C=N1)C2OC(CO)C(O)C2O	-2.913	3	5	3	20191105-L5700-Anti-cancer-Metabolism-Compound-Library	http://selleckchem.com/products/Acadesine.html
14	S3652	3-Nitropropionic acid	3-NPA	Dehydrogenase	Metabolism	3-Nitropropionic acid (3-NP) is an irreversible inhibitor of mitochondrial respiratory Complex II succinate dehydrogenase, resulting in energy depletion through disruption of the electron transport chain.	119.08	504-88-1	23	193.147	23	193.147	C3H5NO4	free base	β-Nitropropionic Acid, 3-NP	OC(=O)CC[N+]([O-])=O	0.02	1	0	3	20200427-L3700-Metabolism-Compound-Library	http://selleckchem.com/products/3-nitropropionic-acid.html
15	S6110	2-Methylpentanedioic acid	2-Methylpentanedioic acid	Others	Others	2-Methylglutaric acid is a metabolite of succinic acid, a citric acid cycle intermediate.	146.14	617-62-9	29	198.44			C6H10O4_x000D_	free base	alpha-Methylglutaric acid	CC(CCC(O)=O)C(O)=O	0.559	2	0	4	20200427-L3700-Metabolism-Compound-Library	http://www.selleck.cn/products/2-methylpentanedioic-acid.html
16	S7864	Oltipraz	Oltipraz	Nrf2	Immunology & Inflammation	Oltipraz is a potent Nrf2 activator and a potent inducer of Phase II detoxification enzymes, most notably glutathione-S-transferase (GST). Phase 3.	226.34	64224-21-1	39	172.307	<1		C8H6N2S3	free base	N/A	CC1=C(SSC1=S)C2=NC=CN=C2	2.225	2	0	1	20191105-L5700-Anti-cancer-Metabolism-Compound-Library	http://selleckchem.com/products/oltipraz.html
17	S1210	Methotrexate	Methotrexate	DHFR	Metabolism	Methotrexate (MTX), analog of folic acid, is a nonspecific inhibitor of the dihydrofolate reductase(DHFR) of bacteria and cancerous cells as well as normal cells. It forms an inactive ternary complex with DHFR and NADPH.	454.44	59-05-2	90	198.046	<1		C20H22N8O5	free base	NCI-C04671	CN(CC1=NC2=C(N)N=C(N)N=C2N=C1)C3=CC=C(C=C3)C(=O)NC(CCC(O)=O)C(O)=O	0.114	7	3	9	20191105-L5700-Anti-cancer-Metabolism-Compound-Library	http://selleckchem.com/products/Abitrexate.html
18	S1950	Metformin HCl	Metformin	Autophagy	Autophagy	Metformin HCl decreases hyperglycemia in hepatocytes primarily by suppressing glucose production by the liver (hepatic gluconeogenesis).	165.62	1115-70-4	33	199.251	33	199.251	C4H12ClN5	Hydrochloride	N/A	Cl.CN(C)C(=N)NC(N)=N	-0.36	0	2	3	20191105-L5700-Anti-cancer-Metabolism-Compound-Library	http://selleckchem.com/products/Metformin-hydrochloride(Glucophage).html
19	S3791	Succinic acid	Succinic acid	Others	Others	Succinic acid is a crystalline organic acid which occurs in living tissue as an intermediate in glucose metabolism.	118.09	110-15-6	23	194.767			C4H6O4	free base	1,4-Butandioic Acid; 1,2-Ethanedicarboxylic acid; Amber acid; Asuccin; Butanedioic acid	OC(=O)CCC(O)=O	-0.36	2	0	3	20200427-L3700-Metabolism-Compound-Library	http://selleckchem.com/products/succinic-acid.html
20	S6112	Oxalacetic acid	Oxalacetic acid	Others	Others	Oxalacetic acid is an intermediate of the citric acid cycle, where it reacts with acetyl-CoA to form citrate, catalysed by citrate synthase. It is also involved in gluconeogenesis, urea cycle, glyoxylate cycle, amino acid synthesis, and fatty acid synthesis. Oxaloacetate is also a potent inhibitor of Complex II.	132.07	328-42-7	26	196.865			C4H4O5_x000D_	free base	Oxaloacetic acid, 2-Oxosuccinic acid, Ketosuccinic acid	OC(=O)CC(=O)C(O)=O	-0.518	3	0	3	20200427-L3700-Metabolism-Compound-Library	http://www.selleck.cn/products/oxalacetic-acid.html
21	S7302	TEPP-46 (ML265, CID-44246499, NCGC00186528)	TEPP-46	PKM	Metabolism	ML265 is a potent activator of <b>PKM2</b> in both biochemical (AC50 = 92 nM) and cell-based assays with high selectivity over PKM1, PKR and PKL.	372.46	1221186-53-3	74	198.679	<1		C17H16N4O2S2	Free Base	N/A	C[N]1C2=C(SC(=C2)[S](C)=O)C3=C1C(=O)N(CC4=CC=CC(=C4)N)N=C3	2.194	3	1	3	20191105-L5700-Anti-cancer-Metabolism-Compound-Library	http://www.selleckchem.com/products/tepp-46.html
22	S7639	3PO	3PO	phosphatase	Others	3PO is a small-molecule inhibitor of PFKFB3 with an IC50 of 22.9 μM for recombinant human PFKFB3 protein and does not inhibit PFK-1 activity. It suppresses glucose uptake, and decreases the intracellular concentration of Fru-2,6-BP, lactate, ATP, NAD+, and NADH.	210.23	18550-98-6	42	199.781	<1		C13H10N2O	free base	3-(3-pyridinyl)-1-(4-pyridinyl)-2-propen-1-one	O=C(/C=C/C1=CC=CN=C1)C2=CC=NC=C2	1.4	3	0	3	20191105-L5700-Anti-cancer-Metabolism-Compound-Library	http://selleckchem.com/products/3po.html
23	S7898	GSK621	GSK621	AMPK	PI3K/Akt/mTOR	GSK621 is a specific and potent AMPK activator.	489.91	1346607-05-3	97	197.996	<1		C26H20ClN3O5	free base	N/A	COC1=CC(=CC=C1)N2C(=O)NC3=C([N](C(=C3)Cl)C4=CC=C(C=C4)C5=C(O)C(=CC=C5)OC)C2=O	5.217	4	2	5	20191105-L5700-Anti-cancer-Metabolism-Compound-Library	http://selleckchem.com/products/gsk621.html
24	S4610	Mebendazole	Mebendazole	Anti-infection	Microbiology	Mebendazole is a synthetic benzimidazole derivate and anthelmintic agent. Mebendazole interferes with the reproduction and survival of helminths by inhibiting the formation of their cytoplasmic microtubules, thereby selectively and irreversibly blocking glucose uptake.	295.29	31431-39-7	6	20.319	<1		C16H13N3O3	free base	Vermox, Telmin, Pantelmin, Mebenvet	COC(=O)NC1=NC2=C([NH]1)C=CC(=C2)C(=O)C3=CC=CC=C3	3.055	4	2	4	20200420-L3000-Anti-cancer-Compound-Library	http://selleckchem.com/products/mebendazole.html
25	S6205	N-Acetyl-L-methionine	N-Acetyl-L-methionine	Others	Others	N-Acetyl-L-methionine is an L-methionine derivative that is nutritionally and metabolically equivalent to L-methionine. It is a superior ROS scavenger.	191.25	65-82-7	38.25	200			C7H13NO3S_x000D_	free base	Ac-Met-OH	CSCCC(NC(C)=O)C(O)=O	-0.334	2	1	5	20200427-L3700-Metabolism-Compound-Library	http://www.selleck.cn/products/n-acetyl-l-methionine.html
26	S7326	Tasisulam	Tasisulam	Caspase	Apoptosis	Tasisulam is an antitumor agent and an apoptosis inducer via the intrinsic pathway. Phase 3.	415.11	519055-62-0	83	199.947	<1		C11H6BrCl2NO3S2	free base	LY573636	ClC1=CC(=C(C=C1)C(=O)N[S](=O)(=O)C2=CC=C(Br)S2)Cl	3.872	3	1	3	20200420-L3000-Anti-cancer-Compound-Library	http://selleckchem.com/products/tasisulam.html
27	S7655	CB-839	CB-839	Glutaminase	Proteases	CB-839 is a potent, selective, and orally bioavailable glutaminase inhibitor with IC50 of 24 nM for recombinant human GAC. Phase 1.	571.57	1439399-58-2	100	174.957	<1		C26H24F3N7O3S	free base	N/A	FC(F)(F)OC1=CC(=CC=C1)CC(=O)NC2=CC=C(CCCCC3=NN=C(NC(=O)CC4=CC=CC=N4)S3)N=N2	5.597	8	2	13	20191105-L5700-Anti-cancer-Metabolism-Compound-Library	http://selleckchem.com/products/cb-839.html
28	S7927	WZB117	WZB117	GLUT	Metabolism	WZB117 is an inhibitor of Glucose Transporter 1 (GLUT1). It inhibited cell proliferation in lung cancer A549 cells and breast cancer MCF7 cells with an IC50 of approximately 10 μM.	368.31	1223397-11-2	73	198.203	<1		C20H13FO6	free base	N/A	OC1=CC=CC(=C1)C(=O)OC2=C(OC(=O)C3=CC=CC(=C3)O)C(=CC=C2)F	4.415	4	2	6	20191105-L5700-Anti-cancer-Metabolism-Compound-Library	http://selleckchem.com/products/wzb117.html
29	S4701	2-Deoxy-D-glucose	2-DG	Others	Others	2-Deoxy-D-glucose, an analog of glucose, is a glycolytic inhibitor with antiviral activity.	164.16	154-17-6	32	194.932	32	194.932	C6H12O5	free base	2-deoxyglucose, NSC 15193	OCC1OC(O)CC(O)C1O	-1.748	1	3	1	20200420-L3000-Anti-cancer-Compound-Library	http://selleckchem.com/products/2-deoxy-d-glucose.html
30	S6237	2-Ketoglutaric acid	2-Ketoglutaric acid	Others	Others	2-Ketoglutaric acid, also known as alpha-ketoglutarate and AKG, is a key molecule in the TCA cycle, playing a fundamental role in determining the overall rate of this important metabolic process. In the TCA cycle, AKG is decarboxylated to succinyl-CoA and carbon dioxide by AKG dehydrogenase, which functions as a key control point of the TCA cycle.	146.1	328-50-7	29.22	200			C5H6O5_x000D_	free base	alpha-ketoglutarate, alpha-ketoglutaric acid, 2-oxoglutaric acid	OC(=O)CCC(=O)C(O)=O	-0.483	3	0	4	20200427-L3700-Metabolism-Compound-Library	http://www.selleck.cn/products/2-ketoglutaric-acid.html
31	S7339	AZD3965	AZD3965	Others	Others	AZD3965 is a potent, selective and orally available monocarboxylate transporter 1 (MCT1) inhibitor with a binding affinity of 1.6 nM, 6-fold selective over MCT2. Phase 1.	515.51	1448671-31-5	100	193.983	<1		C21H24F3N5O5S	free base	N/A	CC(C)N1C(=O)N(C)C(=O)C2=C1SC(=C2C(=O)N3CC(C)(O)CO3)CC4=C(C)[NH]N=C4C(F)(F)F	2.066	5	1	5	20191105-L5700-Anti-cancer-Metabolism-Compound-Library	http://selleckchem.com/products/azd3965.html
32	S7928	DASA-58	DASA-58	PKM	Metabolism	DASA-58 is a specific and potent Pyruvate kinase M2 (PKM2) activator.	453.53	1203494-49-8	91	200.648	<1		C19H23N3O6S2	free base	N/A	NC1=CC(=CC=C1)[S](=O)(=O)N2CCCN(CC2)[S](=O)(=O)C3=CC4=C(OCCO4)C=C3	0.632	6	1	4	20191105-L5700-Anti-cancer-Metabolism-Compound-Library	http://selleckchem.com/products/dasa-58.html
33	S1233	2-Methoxyestradiol (2-MeOE2)	2-MeOE2	HIF	Angiogenesis	2-Methoxyestradiol (2-MeOE2) depolymerizes microtubules and blocks HIF-1α nuclear accumulation and HIF-transcriptional activity. Phase 2.	302.41	362-07-2	60	198.406	<1		C19H26O3	free base	NSC 659853	COC1=C(O)C=C2CCC3C(CCC4(C)C(O)CCC34)C2=C1	3.821	1	2	1	20191105-L5700-Anti-cancer-Metabolism-Compound-Library	http://selleckchem.com/products/2-Methoxyestradiol(2ME2).html
34	S2348	Rotenone (Barbasco)	Rotenone	Anti-infection	Microbiology	Rotenone is a botanical insecticide that is an inhibitor of mitochondrial electron transport.	394.42	83-79-4	78	197.759			C23H22O6	free base	Barbasco, Dactinol, Paraderil, Rotenon, Rotocide	COC1=CC2=C(C=C1OC)C3C(CO2)OC4=C(C=CC5=C4CC(O5)C(C)=C)C3=O	3.93	6	0	3	20191105-L5700-Anti-cancer-Metabolism-Compound-Library	http://selleckchem.com/products/rotenone-barbasco.html
35	S2776	CPI-613	CPI-613	Dehydrogenase	Metabolism	CPI-613, a lipoate analog, inhibits mitochondrial enzymes pyruvate dehydrogenase (PDH) and α-ketoglutarate dehydrogenase in NCI-H460 cell line, disrupts tumor cell mitochondrial metabolism. Phase 2.	388.59	95809-78-2	77	198.152	<1		C22H28O2S2	free base	N/A	OC(=O)CCCCC(CCSCC1=CC=CC=C1)SCC2=CC=CC=C2	5.63	1	0	13	20191105-L5700-Anti-cancer-Metabolism-Compound-Library	http://selleckchem.com/products/cpi-613.html
36	S4779	Menadiol Diacetate	Menadiol Diacetate	Vitamin	Microbiology	Menadiol Diacetate (Vitamin K4) is a synthetic hydrophilic menadione compound, which is clinically used as hemostasis medicine. It induces caspase-3-related apoptosis pathway via mitochondrial dysfunction and DNA fragmentation.	258.27	573-20-6	51	197.468			C15H14O4	free base	Vitamin K4, Acetomenaphthone, Kapilin	CC(=O)OC1=C2C=CC=CC2=C(OC(C)=O)C(=C1)C	2.759	4	0	4	20200420-L3000-Anti-cancer-Compound-Library	http://selleckchem.com/products/menadiol-diacetate.html
37	S6494	CCCP	CCCP	Others	Others	CCCP, an oxidative phosphorylation inhibitor, is a protonophore mitochondrial uncoupler that increases membrane permeability to protons, leading to a disruption in the mitochondrial membrane potential.	204.62	555-60-2	41	200.371	<1		C9H5ClN4_x000D_	free base	Carbonyl cyanide m-chlorophenyl hydrazone	ClC1=CC=CC(=C1)NN=C(C#N)C#N	2.469	1	1	2	20200420-L3000-Anti-cancer-Compound-Library	http://www.selleck.cn/products/cccp.html
38	S8048	Venetoclax (ABT-199, GDC-0199)	Venetoclax	Bcl-2	Apoptosis	Venetoclax (ABT-199, GDC-0199) is a Bcl-2-selective inhibitor with Ki of <0.01 nM in cell-free assays, >4800-fold more selective versus Bcl-xL and Bcl-w, and no activity to Mcl-1. Phase 3.	868.44	1257044-40-8	100	115.149	<1		C45H50ClN7O7S	free base	N/A	CC1(C)CCC(=C(C1)C2=CC=C(Cl)C=C2)CN3CCN(CC3)C4=CC(=C(C=C4)C(=O)N[S](=O)(=O)C5=CC=C(NCC6CCOCC6)C(=C5)[N+]([O-])=O)OC7=CN=C8[NH]C=CC8=C7	7.94	6	3	13	20200420-L3000-Anti-cancer-Compound-Library	http://selleckchem.com/products/abt-199.html
39	S8171	Daprodustat (GSK1278863)	Daprodustat	HIF	Angiogenesis	Daprodustat (GSK1278863) is an orally administered hypoxia-inducible factor-prolyl hydroxylase (HIF-PH) inhibitor. Phase 2.	393.43	960539-70-2	10	25.4175	<1		C19H27N3O6	free base	N/A	OC(=O)CNC(=O)C1C(=O)N(C2CCCCC2)C(=O)N(C3CCCCC3)C1=O	1.747	5	1	5	20200103-L6900-Glutamine-Metabolism-Compound-Library	http://selleckchem.com/products/daprodustat.html
40	S8443	MK-8617	MK-8617	HIF	Angiogenesis	MK-8617 is an orally active pan-inhibitor of Hypoxia-inducible factor prolyl hydroxylase 1?3 (HIF PHD1?3), inhibiting PHD1, 2, 3 with IC50s of 1.0, 1.0 and 14 nM, respectively.	443.45	1187990-87-9	20	45.1009	<1		C24H21N5O4	free base	N/A	COC1=CC=C(C=C1)C(NC(=O)C2=C(O)N=C(N=C2)C3=NN=CC=C3)C4=CC=C(OC)C=C4	3.149	7	2	7	20200103-L6900-Glutamine-Metabolism-Compound-Library	http://selleckchem.com/products/mk-8617.html
41	S8639	Diphenyleneiodonium chloride (DPI)	DPI	NADPH-oxidase	Immunology & Inflammation	Diphenyleneiodonium chloride (DPI) is an inhibitor of NADPH oxidase and also a potent, irreversible, and time-, temperature-dependent iNOS/eNOS inhibitor.	314.55	4673-26-1	13	41.3289	<1		C12H8ClI	chloride	N/A	[Cl-].[I+]1C2=CC=CC=C2C3=C1C=CC=C3	1.101	0	0	0	20200103-L6900-Glutamine-Metabolism-Compound-Library	http://selleckchem.com/products/diphenyleneiodonium-chloride-dpi.html
42	S9125	Apigetrin	Apigetrin	Others	Others	Apigenin-7-glucoside exhibits significant anti-proliferative and antioxidant activity, scavengers of ROS.	432.377	578-74-5	86	198.9			C21H20O10	free base		OCC1OC(OC2=CC3=C(C(=C2)O)C(=O)C=C(O3)C4=CC=C(O)C=C4)C(O)C(O)C1O	0.48	4	6	4	20200420-L3000-Anti-cancer-Compound-Library
43	S8206	Ivosidenib (AG-120)	Ivosidenib	Dehydrogenase	Metabolism	Ivosidenib (AG-120) is an orally available inhibitor of isocitrate dehydrogenase type 1 (IDH1), with potential antineoplastic activity.	582.96	1448347-49-6	100	171.538	<1		C28H22ClF3N6O3	free base		FC1=CN=CC(=C1)N(C(C(=O)NC2CC(F)(F)C2)C3=C(Cl)C=CC=C3)C(=O)C4CCC(=O)N4C5=NC=CC(=C5)C#N	3.004	5	1	7	20191105-L5700-Anti-cancer-Metabolism-Compound-Library	http://selleckchem.com/products/ag-120-Ivosidenib.html
44	S8276	FCCP	FCCP	ATPase	Transmembrane Transporters	FCCP is a potent uncoupler of oxidative phosphorylation in mitochondria that disrupts ATP synthesis by transporting protons across cell membranes.	254.17	370-86-5	50	196.719	<1		C10H5F3N4O	free base	Trifluoromethoxy carbonylcyanide phenylhydrazone	FC(F)(F)OC1=CC=C(NN=C(C#N)C#N)C=C1	3.924	2	1	4	20191105-L5700-Anti-cancer-Metabolism-Compound-Library	http://selleckchem.com/products/fccp.html
45	S8588	ACSS2 inhibitor	ACSS2 inhibitor	Fatty Acid Synthase	Metabolism	ACSS2 inhibitor is the most potent and specific inhibitor of acetate-dependent acetyl-CoA synthetase 2 (ACSS2).	410.51	508186-14-9	30	73.0798	<1		C20H18N4O2S2	free base	N/A	COCCNC(=O)NC1=CC2=C(C=C1)N=C(C3=CC=CS3)C(=N2)C4=CC=CS4	4.08	4	2	6	20191105-L5700-Anti-cancer-Metabolism-Compound-Library	http://selleckchem.com/products/acss2-inhibitor.html
46	S8731	IACS-010759 (IACS-10759)	IACS-10759	Others	Others	IACS-010759 (IACS-10759) is a potent and selective oxidative phosphorylation inhibitor (IC50 < 10 nM) that blocks cellular respiration through inhibition of complex I.	562.56	1570496-34-2	27	47.9949	<1		C25H25F3N6O4S	Free Base	N/A	CC1=NC(=N[N]1CC2=CC(=CC=C2)N3CCC(CC3)[S](C)(=O)=O)C4=NC(=NO4)C5=CC=C(OC(F)(F)F)C=C5	4.909	8	0	8	20191105-L5700-Anti-cancer-Metabolism-Compound-Library	http://www.selleckchem.com/products/iacs-010759-iacs-10759.html
47	S6732	7ACC2	7ACC2	MCT	Transmembrane Transporters	7ACC2 is a potent inhibitor of <b>mitochondrial pyruvate transport 1 (MCT1)</b> with an IC50 value of 10 nM for lactate uptake in SiHa human cervix carcinoma cells.	309.32	1472624-85-3	62	200.44	<1		<p>C<sub>18</sub>H<sub>15</sub>NO<sub>4</sub></p>_x000D_	Free Base	N/A	CN(CC1=CC=CC=C1)C2=CC3=C(C=C2)C=C(C(O)=O)C(=O)O3	3.235	3	0	4	20200420-L3000-Anti-cancer-Compound-Library	http://www.selleck.cn/products/7acc2.html
48	S8279	Shikonin	Shikonin	Chloride Channel,Anti-infection	Microbiology	Shikonin, a potent and specific Pyruvate kinase M2 (PKM2) inhibitor, is a major component of zicao (purple gromwell, the dried root of Lithospermum erythrorhizon), a Chinese herbal medicine with various biological activities. Moreover, Shikonin causes perturbation of purine metabolism, and disruption of biosynthesis and metabolism of several amino acids (e.g. glutamine). It is also an inhibitor o…	288.3	517-89-5	57	197.711	<1		C16H16O5	free base	Anchusin, Anchusa acid, Alkanna Red, C.I. 75535, Isoarnebin 4, NSC 252844	CC(C)=CCC(O)C1=CC(=O)C2=C(O)C=CC(=C2C1=O)O	2.444	2	3	3	20200420-L3000-Anti-cancer-Compound-Library	http://selleckchem.com/products/shikonin.html
49	S8611	Vorasidenib (AG-881)	Vorasidenib	Dehydrogenase	Metabolism	Vorasidenib (AG-881) is an orally available inhibitor of mutated forms of both isocitrate dehydrogenase 1 and 2 (IDH1 and IDH2).	414.74	1644545-52-7	82	197.714	<1		C14H13ClF6N6	free base	N/A	CC(NC1=NC(=NC(=N1)C2=CC=CC(=N2)Cl)NC(C)C(F)(F)F)C(F)(F)F	5.146	4	2	7	20191105-L5700-Anti-cancer-Metabolism-Compound-Library	http://selleckchem.com/products/ag-881.html
50	S8747	BAY-8002	BAY-8002	Others	Others	BAY-8002 is a novel <b>MCT1</b> inhibitor and potently suppress bidirectional lactate transport. BAY-8002 significantly increases intratumor lactate levels and transiently modulates pyruvate levels.	415.85	724440-27-1	83	199.591	<1		C20H14ClNO5S_x000D_	Free Base	N/A	OC(=O)C1=C(NC(=O)C2=C(Cl)C=CC(=C2)[S](=O)(=O)C3=CC=CC=C3)C=CC=C1	4.011	4	1	5	20200420-L3000-Anti-cancer-Compound-Library	http://www.selleck.cn/products/bay-8002.html
51	S6656	VAS2870	VAS2870	NADPH-oxidase	Immunology & Inflammation	VAS2870 is a <b>pan-NADPH oxidase (NOX)</b> inhibitor.	360.39	722456-31-7	36	99.8918	<1		C18H12N6OS_x000D_	Free Base	N/A	C([N]1N=NC2=C1N=CN=C2SC3=NC4=C(O3)C=CC=C4)C5=CC=CC=C5	4.369	6	0	4	20200427-L3700-Metabolism-Compound-Library	http://www.selleck.cn/products/vas2870.html
52	S8612	α-cyano-4-hydroxycinnamic acid(α-CHCA)	α-CHCA	Others	Others	4-Chloro-α-cyanocinnamic acid (α-CHCA) is a classic monocarboxylate transporters (MCT) inhibitor. α-cyano-4-hydroxycinnamate (CHC) has a 10-fold selectivity for MCT1 compared to other MCTs.	189.17	28166-41-8	37	195.591	<1		C10H7NO3	free base	N/A	OC(=O)/C(=C/C1=CC=C(O)C=C1)C#N	1.524	1	1	2	20191105-L5700-Anti-cancer-Metabolism-Compound-Library	http://selleckchem.com/products/alpha-cyano-4-hydroxycinnamic-acid-alpha-chca.html
53	S8778	UPGL00004	UPGL00004	Glutaminase	Proteases	UPGL00004 is a potent <b>glutaminase C (GAC)</b> inhibitor with an IC50 of 29 nM, showing high selectivity for GAC over GLS2.	534.66	1890169-95-5	25	46.7587	<1		C25H26N8O2S2_x000D_	free base	N/A	O=C(CC1=CC=CC=C1)NC2=NN=C(NC3CCN(CC3)C4=NN=C(NC(=O)CC5=CC=CC=C5)S4)S2	3.091	6	3	9	20200103-L6900-Glutamine-Metabolism-Compound-Library	http://www.selleck.cn/products/upgl00004.html
54	S6666	FT113	FT113	Fatty Acid Synthase	Metabolism	FT113 is a potent inhibitor of <b>fatty acid synthase(FASN)</b> with ic50 of 213 nM.	409.41	1630808-89-7	28	68.3911	<1		C22H20FN3O4_x000D_	Free Base	N/A	OC1(CC1)C(=O)N2CCN(CC2)C(=O)C3=CC=C(C=C3)C4=NC5=C(O4)C=C(F)C=C5	2.004	4	0	3	20200420-L3000-Anti-cancer-Compound-Library	http://www.selleck.cn/products/ft113.html
55	S8615	Sodium dichloroacetate (DCA)	DCA	Dehydrogenase	Metabolism	Dichloroacetate, a specific inhibitor of pyruvate dehydrogenase kinase (PDK) with IC50 values of 183 and 80 μM for PDK2 and PDK4 respectively, has been shown to derepress a mitochondrial potassium-ion channel axis, trigger apoptosis in cancer cells, and inhibit tumor growth.	150.92	2156-56-1	30	198.781	30	198.781	C2HCl2NaO2	sodium salt	bichloroacetic acid, BCA	[Na]OC(=O)C(Cl)Cl	1.081	2	0	2	20200420-L3000-Anti-cancer-Compound-Library	http://selleckchem.com/products/sodium-dichloroacetate-dca.html
56	S8790	ML385	ML385	Nrf2	Immunology & Inflammation	ML385 is a novel and specific <b>NRF2</b> inhibitor with an IC50 of 1.9 μM. It inhibits the downstream target gene expression of NRF2.	511.59	846557-71-9	74	144.647	<1		C29H25N3O4S	Free Base	N/A	CC1=C(N=C(NC(=O)CC2=CC3=C(OCO3)C=C2)S1)C4=CC=C5N(CCC5=C4)C(=O)C6=C(C)C=CC=C6	5.058	5	1	5	20191105-L5700-Anti-cancer-Metabolism-Compound-Library	http://www.selleckchem.com/products/ml385.html
57	S6684	IOX4	IOX4	HIF	Angiogenesis	IOX4 is a potent and selective <b> HIF prolyl-hydroxylase 2 (PHD2)</b> inhibitor with IC50 of 1.6 nM. IOX4 induces <b>HIFα</b> in various mouse tissues and human cell lines.	328.33	1154097-71-8	66	201.017	<1		C15H16N6O3_x000D_	Free Base	N/A	CC(C)(C)OC(=O)C1=CC=C(N=C1)N2NC=C([N]3C=CN=N3)C2=O	0.137	6	1	5	20200427-L3700-Metabolism-Compound-Library	http://www.selleck.cn/products/iox4.html
58	S8405	RRx-001	RRx-001	Dehydrogenase	Metabolism	RRx-001 is a novel epigenetic modulator with potential radiosensitizing activity. It inhibits glucose 6-phosphate dehydrogenase(G6PD) in human tumor cells, binds hemoglobin and drives RBC-mediated redox reactions under hypoxia.	268.02	925206-65-1	53	197.746	<1		C5H6BrN3O5	free base	N/A	[O-][N+](=O)C1(CN(C1)C(=O)CBr)[N+]([O-])=O	0.473	1	0	3	20200420-L3000-Anti-cancer-Compound-Library	http://selleckchem.com/products/rrx-001.html
59	S8616	PKM2 inhibitor(compound 3k)	Compound 3k	PKM	Metabolism	PKM2 inhibitor(Compound 3K) displays PKM2 inhibitory activity with the IC50 value of 2.95 μM. The IC50 value for PKM1 is 4-5-fold higher than that for PKM2.	345.48	94164-88-2	6	17.3671	<1		C18H19NO2S2	free base	N/A	CC1=C(CSC(=S)N2CCCCC2)C(=O)C3=CC=CC=C3C1=O	5.039	2	0	4	20191105-L5700-Anti-cancer-Metabolism-Compound-Library	http://selleckchem.com/products/pkm2-inhibitor-compound-3k.html
60	S8818	V-9302	V-9302	Amino acid transport	Transmembrane Transporters	V-9302 is a competitive small molecule antagonist of transmembrane glutamine flux, that selectively and potently targets the amino acid transporter ASCT2 (SLC1A5) with an IC50 value of 9.6 μM for inhibition of glutamine uptake in HEK-293 cells.	538.68	1855871-76-9	100	185.639	100	185.639	C34H38N2O4_x000D_	free base	N/A	CC1=CC(=CC=C1)COC2=C(CN(CCC(N)C(O)=O)CC3=CC=CC=C3OCC4=CC=CC(=C4)C)C=CC=C2	3.409	3	1	14	20200103-L6900-Glutamine-Metabolism-Compound-Library	http://www.selleck.cn/products/v-9302.html
61	S3963	DL-Glutamine	DL-Glutamine	Others	Others	Glutamine is a non-essential amino acid present abundantly throughout the body and is involved in many metabolic processes.	146.14	6899-04-3	<1		29	198.44	C5H10N2O3<br /> &nbsp;	free base	Glutamin, 2-amino-4-carbamoylbutanoic acid	NC(CCC(N)=O)C(O)=O	0	0	0	0	20200103-L6900-Glutamine-Metabolism-Compound-Library	http://selleckchem.com/products/dl-glutamine.html
62	S4606	Glutathione	Glutathione	Others	Others	Glutathione acts as an antioxidant, a free radical scavenger and a detoxifying agent. It is a tripeptide comprised of three amino acids (cysteine, glutamic acid, and glycine) present in most mammalian tissue.	307.32	70-18-8	<1		61	198.49	C10H17N3O6S	free base	Isethion, Glutathion, Tathion	NC(CCC(=O)NC(CS)C(=O)NCC(O)=O)C(O)=O	-4.772	4	3	9	20200420-L3000-Anti-cancer-Compound-Library	http://selleckchem.com/products/glutathione.html
63	S7873	Disodium (R)-2-Hydroxyglutarate	D2HG	Others	Others	Disodium (R)-2-Hydroxyglutarate is a competitive inhibitor of α-ketoglutarate-dependent dioxygenases with Ki of 0.628 mM.	192.08	103404-90-6	<1		38	197.834	C5H6Na2O5	disodium salt	N/A	OC(CCC(=O)O[Na])C(=O)O[Na]	-0.509	4	1	6	20200420-L3000-Anti-cancer-Compound-Library	http://selleckchem.com/products/disodium-r-2-hydroxyglutarate.html
64	S8199	LTX-315	LTX-315	Others	Others	LTX-315 is the oncolytic peptide that kills cancer cells through Bax/Bak-regulated mitochondrial membrane permeabilization.	1439.79	1345407-05-7			100	69.4546	C78H106N18O9	free base	Oncopore	NCCCCC(N)C(=O)NC(CCCCN)C(=O)NC(CC1=C[NH]C2=C1C=CC=C2)C(=O)NC(CC3=C[NH]C4=C3C=CC=C4)C(=O)NC(CCCCN)C(=O)NC(CCCCN)C(=O)NC(CC5=C[NH]C6=C5C=CC=C6)C(=O)NC(C(C7=CC=CC=C7)C8=CC=CC=C8)C(=O)NC(CCCCN)C(N)=O	3.102	9	18	46	20200420-L3000-Anti-cancer-Compound-Library	http://selleckchem.com/products/ltx-315.html
